# Supplementary material for: A pan‐cancer analysis reveals genetic alterations, molecular mechanisms, and clinical relevance of m5C regulators
Source: Clin Transl Med. 2020 Sep 15;10(5):e180. doi: 10.1002/ctm2.180 (PMC7507430; doi:10.1002/ctm2.180)
Supplement: Supplementary file 1 — Supporting Information [file CTM2-10-e180-s001.xlsx]

## Sheet: Table S1
Table S1. The number of 33 cancer types in the TCGA pan-cancer project.
TCGA Cancer Abbreviation	TCGA Cancer Types	Tumor-RNAseq expression	Normal-RNAseq expression	CNV	Mutation
ACC	Adrenocortical carcinoma	79	0	90	92
BLCA	Bladder Urothelial Carcinoma	411	19	408	411
BRCA	Breast invasive carcinoma	1104	112	1080	791
CESC	Cervical squamous cell carcinoma and endocervical adenocarcinoma	306	3	295	289
CHOL	Cholangio carcinoma	36	9	36	36
COAD	Colon adenocarcinoma	471	41	451	290
DLBC	Lymphoid Neoplasm Diffuse Large B-cell Lymphoma	48	0	48	37
ESCA	Esophageal carcinoma	162	11	184	184
GBM	Glioblastoma multiforme	168	5	577	314
HNSC	Head and Neck squamous cell carcinoma	502	44	522	507
KICH	Kidney Chromophobe	65	24	66	66
KIRC	Kidney renal clear cell carcinoma	535	72	528	368
KIRP	Kidney renal papillary cell carcinoma	289	32	288	281
LAML	Acute Myeloid Leukemia	151	0	191	200
LGG	Brain Lower Grade Glioma	529	0	513	511
LIHC	Liver hepatocellular carcinoma	374	50	370	363
LUAD	Lung adenocarcinoma	526	59	516	513
LUSC	Lung squamous cell carcinoma	501	49	501	480
MESO	Mesothelioma	86	0	87	81
OV	Ovarian serous cystadenocarcinoma	379	0	579	65
PAAD	Pancreatic adenocarcinoma	178	4	184	177
PCPG	Pheochromocytoma and Paraganglioma	183	3	162	179
PRAD	Prostate adenocarcinoma	499	52	492	495
READ	Rectum adenocarcinoma	167	10	165	90
SARC	Sarcoma	263	2	257	236
SKCM	Skin Cutaneous Melanoma	471	1	367	466
STAD	Stomach adenocarcinoma	375	32	441	439
TGCT	Testicular Germ Cell Tumors	156	0	150	145
THCA	Thyroid carcinoma	510	58	499	492
THYM	Thymoma	119	2	123	122
UCEC	Uterine Corpus Endometrial Carcinoma	548	35	539	447
UCS	Uterine Carcinosarcoma	56	0	56	57
UVM	Uveal Melanoma	80	0	80	80
Total		10327	729	10845	9304
The number of 17 cancer types in the GEO database.
Tissues	GEO accession	Tumor-RNAseq expression	Normal-RNAseq expression	Platforms
Adrenal cortex	GSE10927	33	10	Affymetrix Human Genome U133 Plus 2.0 Array
Bladder	GSE7476	9	3	Affymetrix Human Genome U133 Plus 2.0 Array
Breast	GSE45827	130	11	Affymetrix Human Genome U133 Plus 2.0 Array
Cervix	GSE63514	28	24	Affymetrix Human Genome U133 Plus 2.0 Array
Colorectal	GSE41328	10	10	Affymetrix Human Genome U133 Plus 2.0 Array
Esophagus	GSE17351	5	5	Affymetrix Human Genome U133 Plus 2.0 Array
KICH	GSE11151	4	3	Affymetrix Human Genome U133 Plus 2.0 Array
KIRC	GSE11151	26	3	Affymetrix Human Genome U133 Plus 2.0 Array
KIRP	GSE11151	19	3	Affymetrix Human Genome U133 Plus 2.0 Array
Liver	GSE121248	70	37	Affymetrix Human Genome U133 Plus 2.0 Array
Lung	GSE118370	6	6	Affymetrix Human Genome U133 Plus 2.0 Array
Ovarian	GSE36668	4	4	Affymetrix Human Genome U133 Plus 2.0 Array
Pancrease	GSE22780	8	8	Affymetrix Human Genome U133 Plus 2.0 Array
Prostate	GSE46602	36	14	Affymetrix Human Genome U133 Plus 2.0 Array
Gastric	GSE79973	10	10	Affymetrix Human Genome U133 Plus 2.0 Array
Thyroid	GSE65144	12	13	Affymetrix Human Genome U133 Plus 2.0 Array
Melanoma	GSE35388	2	2	Affymetrix Human Genome U133 Plus 2.0 Array
Total		412	166

## Sheet: Table S2
Table S2. The mutation frequency of m5C regulators across 33 cancer types.
Types	Gene symbol	ACC	BLCA	BRCA	CESC	CHOL	COAD	DLBC	ESCA	GBM	HNSC	KICH	KIRC	KIRP	LAML	LGG	LIHC	LUAD	LUSC	MESO	OV	PAAD	PCPG	PRAD	READ	SARC	SKCM	STAD	TGCT	THCA	THYM	UCEC	UCS	UVM
Writer	NSUN1	0	0.0194647	0.00505689	0.00692042	0	0.0344828	0.027027	0.00543478	0.00636943	0.00394477	0	0.00543478	0.00355872	0	0.00195695	0.00826446	0.00779727	0.01875	0.0123457	0	0.0112994	0	0.0020202	0.0222222	0.00423729	0.0236051	0.022779	0	0	0.00819672	0.0380313	0.0175439	0
Writer	NSUN2	0	0.0194647	0.00379267	0.0103806	0	0.0241379	0	0	0.00636943	0.0118343	0	0.00543478	0.0106762	0	0.00195695	0	0.0214425	0.01875	0.0123457	0	0.00564972	0.00558659	0	0.0111111	0	0.0193133	0.022779	0	0	0	0.0693512	0.0175439	0
Writer	NSUN3	0	0.00486618	0.00252844	0.00692042	0	0.0137931	0	0.00543478	0.00318471	0.00394477	0	0	0.00355872	0	0	0	0.00779727	0.0125	0	0	0	0	0	0	0	0.00214592	0.00911162	0	0.00203252	0	0.0268456	0.0175439	0
Writer	NSUN4	0	0.00243309	0	0.00346021	0	0.0137931	0	0.00543478	0	0.00394477	0	0	0	0	0	0.00550964	0.00389864	0.00833333	0	0	0.00564972	0	0	0	0	0.0107296	0.00683371	0	0	0.00819672	0.0134228	0	0
Writer	NSUN5	0	0.00243309	0.00632111	0.00346021	0	0.0206897	0	0.00543478	0.00955414	0.00591716	0	0	0.00355872	0	0.00587084	0	0.00584795	0.00416667	0	0	0.0169492	0	0	0	0.00423729	0.0171674	0.00911162	0	0	0.00819672	0.01566	0	0
Writer	NSUN6	0	0.0170316	0.00126422	0.00346021	0	0.0137931	0	0	0.00318471	0.00591716	0	0.00271739	0	0	0	0.00275482	0.00779727	0.0125	0	0.0153846	0	0	0.0020202	0.0111111	0.00847458	0.0150215	0.0182232	0	0.00203252	0	0.0469799	0	0
Writer	NSUN7	0.0108696	0.0218978	0.00379267	0.0138408	0	0.0103448	0	0.00543478	0.00636943	0.00788955	0	0	0.00711744	0	0	0.00275482	0.00194932	0.00208333	0	0	0.0112994	0	0	0.0111111	0	0.0515021	0.00911162	0	0.00203252	0	0.0447427	0	0
Writer	DNMT2	0	0.0170316	0.00126422	0.00692042	0	0.0103448	0	0.00543478	0.00636943	0.00394477	0	0.00815217	0.00355872	0	0.00195695	0.00275482	0.0116959	0.00625	0	0	0.00564972	0	0.0020202	0.0111111	0.00847458	0.00429184	0.0182232	0	0	0	0.0380313	0.0175439	0
Reader	ALYREF	0	0.026764	0	0	0	0.00344828	0	0	0	0.00394477	0	0.00543478	0	0	0	0	0	0.00416667	0	0	0	0	0.0020202	0.0111111	0	0.00214592	0.0022779	0	0	0	0.0178971	0	0.0125
Reader	YBX1	0.0108696	0.00243309	0	0.00692042	0	0.0137931	0	0.0163043	0.00318471	0.00197239	0	0	0	0	0	0	0.00389864	0.00208333	0	0.0153846	0	0	0.0020202	0	0	0.00643777	0.00683371	0	0	0	0.033557	0	0

## Sheet: Table S3
Table S3. The CNV amplification frequency of m5C regulators across 33 cancer types.
Types	Gene symbol	ACC	BLCA	BRCA	CESC	CHOL	COAD	DLBC	ESCA	GBM	HNSC	KICH	KIRC	KIRP	LAML	LGG	LIHC	LUAD	LUSC	MESO	OV	PAAD	PCPG	PRAD	READ	SARC	SKCM	STAD	TGCT	THCA	THYM	UCEC	UCS	UVM
Writer	NSUN1	0.711111	0.323529	0.252778	0.2	0.305556	0.226164	0.104167	0.331522	0.12305	0.316092	0.318182	0.232955	0.392361	0	0.134503	0.113514	0.281008	0.506986	0.183908	0.55095	0.184783	0.0740741	0.0304878	0.224242	0.175097	0.185286	0.235828	0.98	0.0260521	0.0325203	0.172542	0.392857	0.0375
Writer	NSUN2	0.6	0.507353	0.35463	0.457627	0.333333	0.181818	0.145833	0.527174	0.0883882	0.452107	0.136364	0.325758	0.128472	0.0052356	0.0233918	0.391892	0.631783	0.764471	0.321839	0.506045	0.157609	0.0679012	0.0609756	0.248485	0.439689	0.245232	0.281179	0.04	0.0440882	0.0894309	0.148423	0.482143	0.0375
Writer	NSUN3	0.177778	0.446078	0.208333	0.484746	0.138889	0.124169	0.291667	0.494565	0.112652	0.45977	0.0909091	0.107955	0.322917	0.0052356	0.0175439	0.105405	0.189922	0.636727	0.218391	0.459413	0.0923913	0	0.0934959	0.187879	0.194553	0.212534	0.206349	0.226667	0.00400802	0.0162602	0.166976	0.357143	0
Writer	NSUN4	0.0333333	0.218137	0.139815	0.315254	0.222222	0.0465632	0	0.157609	0.147314	0.141762	0.0151515	0.030303	0.0104167	0.0314136	0.0311891	0.108108	0.275194	0.161677	0.114943	0.442142	0.0597826	0.00617284	0.00813008	0.0484848	0.284047	0.217984	0.102041	0.246667	0.00601202	0.00813008	0.12616	0.446429	0
Writer	NSUN5	0.555556	0.367647	0.285185	0.155932	0.166667	0.485588	0.270833	0.51087	0.819757	0.289272	0.363636	0.327652	0.604167	0.0052356	0.241715	0.310811	0.412791	0.471058	0.264368	0.397237	0.277174	0.141975	0.20935	0.527273	0.276265	0.550409	0.428571	0.793333	0.0380762	0.130081	0.150278	0.339286	0.0875
Writer	NSUN6	0.266667	0.348039	0.252778	0.0949153	0.138889	0.0931264	0.125	0.25	0.0259965	0.091954	0.0606061	0.032197	0.03125	0.0104712	0.118908	0.175676	0.24031	0.189621	0.0574713	0.397237	0.0597826	0.0679012	0.0386179	0.0787879	0.101167	0.0463215	0.231293	0.0466667	0.00400802	0.0162602	0.237477	0.464286	0
Writer	NSUN7	0.422222	0.120098	0.0944444	0.0338983	0.138889	0.0310421	0	0.130435	0.0606586	0.0881226	0.348485	0.0246212	0.03125	0.0157068	0.0272904	0.121622	0.203488	0.0838323	0.0114943	0.141623	0.076087	0.0246914	0.0182927	0.0606061	0.280156	0.174387	0.0657596	0.02	0.01002	0.0162602	0.0426716	0.25	0.125
Writer	DNMT2	0.266667	0.360294	0.257407	0.0949153	0.138889	0.0909091	0.125	0.25	0.0259965	0.0938697	0.0606061	0.032197	0.03125	0.0157068	0.116959	0.178378	0.24031	0.189621	0.0574713	0.402418	0.076087	0.0679012	0.0406504	0.0727273	0.105058	0.0490463	0.24263	0.0466667	0.00400802	0.0162602	0.243043	0.482143	0
Reader	ALYREF	0.188889	0.468137	0.357407	0.220339	0.277778	0.24612	0.0625	0.309783	0.131716	0.206897	0.0151515	0.0833333	0.694444	0.0209424	0.0935673	0.383784	0.498062	0.427146	0.264368	0.360967	0.119565	0.0802469	0.0345528	0.230303	0.249027	0.3297	0.208617	0.386667	0.0420842	0.0813008	0.183673	0.589286	0.175
Reader	YBX1	0.0222222	0.223039	0.159259	0.318644	0.222222	0.0554324	0	0.184783	0.147314	0.145594	0.0151515	0.030303	0.0138889	0.026178	0.0272904	0.0972973	0.277132	0.163673	0.091954	0.480138	0.0706522	0.0123457	0.00609756	0.0545455	0.287938	0.220708	0.117914	0.24	0.00400802	0.00813008	0.12987	0.410714	0
The CNV deletion frequency of m5C regulators across 33 cancer types.
Types	Gene symbol	ACC	BLCA	BRCA	CESC	CHOL	COAD	DLBC	ESCA	GBM	HNSC	KICH	KIRC	KIRP	LAML	LGG	LIHC	LUAD	LUSC	MESO	OV	PAAD	PCPG	PRAD	READ	SARC	SKCM	STAD	TGCT	THCA	THYM	UCEC	UCS	UVM
Writer	NSUN1	0.0444444	0.125	0.140741	0.152542	0.0555556	0.108647	0.104167	0.184783	0.0883882	0.0708812	0.0151515	0.0094697	0.00694444	0.0157068	0.0389864	0.208108	0.25	0.0758483	0.091954	0.126079	0.141304	0.0123457	0.148374	0.127273	0.311284	0.158038	0.15873	0	0.00200401	0.0650407	0.0686456	0.232143	0.0375
Writer	NSUN2	0.122222	0.0955882	0.0842593	0.0508475	0.0555556	0.117517	0.0416667	0.195652	0.0901213	0.0670498	0.151515	0.0094697	0.03125	0.0157068	0.0877193	0.0621622	0.0368217	0.0459082	0.0574713	0.11399	0.0543478	0.0308642	0.0284553	0.151515	0.11284	0.209809	0.129252	0.68	0.00400802	0.0162602	0.0649351	0.107143	0.025
Writer	NSUN3	0.255556	0.0661765	0.0944444	0.0576271	0.333333	0.0931264	0.0625	0.13587	0.0797227	0.103448	0.136364	0.308712	0.0416667	0.0209424	0.0662768	0.108108	0.263566	0.131737	0.0689655	0.060449	0.11413	0.530864	0.0284553	0.0606061	0.14786	0.122616	0.138322	0.16	0.00801603	0.0650407	0.0408163	0.25	0.55
Writer	NSUN4	0.355556	0.122549	0.282407	0.040678	0.277778	0.248337	0.104167	0.271739	0.034662	0.118774	0.80303	0.143939	0.135417	0	0.362573	0.281081	0.189922	0.339321	0.137931	0.122625	0.23913	0.67284	0.0955285	0.309091	0.124514	0.155313	0.183673	0.166667	0.00801603	0.0569106	0.0500928	0.178571	0.2875
Writer	NSUN5	0.0333333	0.0980392	0.0990741	0.128814	0.111111	0.0110865	0.0416667	0.11413	0.0103986	0.0977011	0.0151515	0.00378788	0.00347222	0.078534	0.0116959	0.0594595	0.112403	0.0918164	0.0229885	0.138169	0.0326087	0.037037	0.00813008	0.0121212	0.140078	0.0572207	0.0612245	0.02	0.00200401	0.0162602	0.0779221	0.232143	0
Writer	NSUN6	0.155556	0.147059	0.125	0.223729	0.138889	0.161863	0.0416667	0.277174	0.818024	0.32567	0.727273	0.126894	0.0486111	0.0052356	0.159844	0.0945946	0.224806	0.41517	0.298851	0.145078	0.190217	0.00617284	0.0914634	0.175758	0.451362	0.52861	0.151927	0.52	0.0140281	0.0162602	0.0723562	0.339286	0.025
Writer	NSUN7	0.0777778	0.35049	0.303704	0.433898	0.25	0.303769	0.0625	0.538043	0.107452	0.3659	0.0151515	0.136364	0.0833333	0.0157068	0.132554	0.208108	0.217054	0.602794	0.413793	0.468048	0.130435	0.0679012	0.0792683	0.375758	0.128405	0.177112	0.360544	0.613333	0.00400802	0.0406504	0.170686	0.410714	0.0125
Writer	DNMT2	0.133333	0.144608	0.121296	0.227119	0.166667	0.166297	0.0416667	0.282609	0.818024	0.323755	0.727273	0.123106	0.0486111	0.0052356	0.157895	0.0945946	0.22093	0.417166	0.310345	0.138169	0.190217	0.00617284	0.0914634	0.175758	0.459144	0.520436	0.142857	0.52	0.0140281	0.0162602	0.0686456	0.321429	0.025
Reader	ALYREF	0.211111	0.0490196	0.168519	0.152542	0.0277778	0.117517	0.0625	0.195652	0.103986	0.113027	0.727273	0.0511364	0.00347222	0.026178	0.0311891	0.0648649	0.0678295	0.175649	0.0689655	0.341969	0.211957	0.0740741	0.050813	0.133333	0.229572	0.133515	0.172336	0.0733333	0.00200401	0.0406504	0.0890538	0.178571	0
Reader	YBX1	0.366667	0.127451	0.27037	0.0474576	0.277778	0.243902	0.125	0.26087	0.0363951	0.118774	0.80303	0.145833	0.138889	0	0.358674	0.286486	0.180233	0.341317	0.137931	0.119171	0.233696	0.641975	0.0792683	0.29697	0.132296	0.152589	0.172336	0.166667	0.00801603	0.0569106	0.0538033	0.196429	0.2875

## Sheet: Table S4
Table S4. The CNV frequency of m5C regulators across 22 cancer types.
Types	Gene symbol	BLCA	BRCA	COAD/READ	DLBC	ESCA	GBM	HNSC	KIRC	LAML	LGG	LIHC	LUAD	LUSC	MESO	OV	PAAD	PRAD	SARC	SKCM	STAD	THCA	UCEC
Writer	NSUN1	0.565217	0.641509	0.355932	0.325	0.62963	0.382353	0.40625	0.305556	0.243243	0.307692	0.538462	0.690141	0.636364	0.111111	0.530612	0.744186	0.625	0.354839	0.37037	0.473684	0.5	0.25
Writer	NSUN2	0.565217	0.641509	0.440678	0.25	0.777778	0.558824	0.75	0.527778	0.243243	0.692308	0.461538	0.802817	0.909091	0.666667	0.469388	0.790698	0.375	0.354839	0.574074	0.578947	0.416667	0.285714
Writer	NSUN3	0.695652	0.415094	0.322034	0.2	0.814815	0.470588	0.71875	0.555556	0.162162	0.461538	0.5	0.535211	0.5	0.444444	0.408163	0.627907	0.375	0.258065	0.481481	0.421053	0.333333	0.321429
Writer	NSUN4	0.304348	0.566038	0.288136	0.1	0.481481	0.323529	0.28125	0.416667	0.324324	0.615385	0.423077	0.521127	0.454545	0.333333	0.326531	0.55814	0.25	0.322581	0.388889	0.394737	0.583333	0.178571
Writer	NSUN5	0.434783	0.641509	0.457627	0.55	0.740741	0.823529	0.34375	0.777778	0.243243	0.769231	0.653846	0.704225	0.727273	0.333333	0.673469	0.627907	0.5	0.290323	0.796296	0.684211	0.5	0.321429
Writer	NSUN6	0.565217	0.641509	0.338983	0.2	0.62963	0.705882	0.65625	0.361111	0.405405	0.692308	0.5	0.633803	0.772727	0.444444	0.571429	0.604651	0.375	0.129032	0.666667	0.552632	0.583333	0.214286
Writer	NSUN7	0.695652	0.566038	0.355932	0.1	0.814815	0.558824	0.53125	0.333333	0.135135	0.692308	0.615385	0.56338	0.727273	0.222222	0.673469	0.581395	0.25	0.483871	0.481481	0.552632	0.583333	0.392857
Writer	DNMT2	0.521739	0.622642	0.338983	0.225	0.666667	0.705882	0.65625	0.388889	0.378378	0.692308	0.5	0.661972	0.772727	0.444444	0.571429	0.581395	0.25	0.193548	0.685185	0.526316	0.666667	0.214286
Reader	ALYREF	0.173913	0.54717	0.288136	0.15	0.555556	0.5	0.40625	0.5	0.27027	0.384615	0.538462	0.591549	0.681818	0.555556	0.612245	0.674419	0.25	0.354839	0.5	0.394737	0.416667	0.321429
Reader	YBX1	0.304348	0.566038	0.288136	0.1	0.444444	0.352941	0.28125	0.388889	0.27027	0.461538	0.423077	0.535211	0.5	0.333333	0.367347	0.55814	0.25	0.354839	0.37037	0.473684	0.583333	0.178571
The CNV amplification of m5C regulators across 22 cancer types.
Types	Gene symbol	BLCA	BRCA	COAD/READ	DLBC	ESCA	GBM	HNSC	KIRC	LAML	LGG	LIHC	LUAD	LUSC	MESO	OV	PAAD	PRAD	SARC	SKCM	STAD	THCA	UCEC
Writer	NSUN1	0.391304	0.320755	0.288136	0.25	0.518519	0.117647	0.28125	0.277778	0.0810811	0.0769231	0.307692	0.380282	0.545455	0.111111	0.367347	0.465116	0.25	0.290323	0.12963	0.236842	0.333333	0.107143
Writer	NSUN2	0.521739	0.566038	0.322034	0.15	0.740741	0.529412	0.71875	0.472222	0.243243	0.692308	0.307692	0.760563	0.863636	0.666667	0.367347	0.72093	0.25	0.258065	0.388889	0.447368	0.416667	0.285714
Writer	NSUN3	0.652174	0.207547	0.288136	0.075	0.62963	0.264706	0.59375	0.333333	0.027027	0.307692	0.192308	0.380282	0.272727	0.444444	0.346939	0.488372	0.25	0.129032	0.462963	0.289474	0.25	0.214286
Writer	NSUN4	0.26087	0.226415	0	0.05	0.148148	0.235294	0.09375	0.277778	0.297297	0.461538	0.0769231	0.295775	0.0454545	0.222222	0.285714	0.209302	0.125	0.290323	0.259259	0.131579	0.5	0.0714286
Writer	NSUN5	0.304348	0.433962	0.423729	0.525	0.407407	0.794118	0.21875	0.722222	0.162162	0.692308	0.538462	0.549296	0.681818	0.222222	0.306122	0.581395	0.5	0.16129	0.703704	0.578947	0.333333	0.321429
Writer	NSUN6	0.130435	0.45283	0.118644	0.075	0.148148	0.0294118	0.03125	0.194444	0.0810811	0.0769231	0.269231	0.211268	0.272727	0.222222	0.306122	0.209302	0.125	0	0.037037	0.157895	0.0833333	0.0714286
Writer	NSUN7	0.130435	0.0754717	0.0338983	0.075	0.0740741	0.117647	0.0625	0.0833333	0.0810811	0.230769	0.192308	0.267606	0.227273	0.111111	0.122449	0.232558	0.125	0.193548	0.037037	0.0526316	0.166667	0.0357143
Writer	DNMT2	0.130435	0.433962	0.118644	0.1	0.222222	0.0588235	0.03125	0.222222	0.108108	0.0769231	0.269231	0.211268	0.272727	0.222222	0.306122	0.139535	0.125	0.0645161	0.037037	0.131579	0.0833333	0.0714286
Reader	ALYREF	0.0869565	0.339623	0.20339	0.125	0.37037	0.470588	0.21875	0.444444	0.189189	0.230769	0.423077	0.464789	0.681818	0.555556	0.489796	0.44186	0.25	0.290323	0.425926	0.236842	0.25	0.25
Reader	YBX1	0.217391	0.245283	0	0.05	0.111111	0.264706	0.09375	0.277778	0.27027	0.461538	0.0769231	0.267606	0.136364	0.222222	0.285714	0.232558	0.125	0.322581	0.240741	0.210526	0.5	0.0714286
The CNV deletion of m5C regulators across 22 cancer types.
Types	Gene symbol	BLCA	BRCA	COAD/READ	DLBC	ESCA	GBM	HNSC	KIRC	LAML	LGG	LIHC	LUAD	LUSC	MESO	OV	PAAD	PRAD	SARC	SKCM	STAD	THCA	UCEC
Writer	NSUN1	0.173913	0.320755	0.0677966	0.075	0.111111	0.264706	0.125	0.0277778	0.162162	0.230769	0.230769	0.309859	0.0909091	0	0.163265	0.27907	0.375	0.0645161	0.240741	0.236842	0.166667	0.142857
Writer	NSUN2	0.0434783	0.0754717	0.118644	0.1	0.037037	0.0294118	0.03125	0.0555556	0	0	0.153846	0.0422535	0.0454545	0	0.102041	0.0697674	0.125	0.0967742	0.185185	0.131579	0	0
Writer	NSUN3	0.0434783	0.207547	0.0338983	0.125	0.185185	0.205882	0.125	0.222222	0.135135	0.153846	0.307692	0.15493	0.227273	0	0.0612245	0.139535	0.125	0.129032	0.0185185	0.131579	0.0833333	0.107143
Writer	NSUN4	0.0434783	0.339623	0.288136	0.05	0.333333	0.0882353	0.1875	0.138889	0.027027	0.153846	0.346154	0.225352	0.409091	0.111111	0.0408163	0.348837	0.125	0.0322581	0.12963	0.263158	0.0833333	0.107143
Writer	NSUN5	0.130435	0.207547	0.0338983	0.025	0.333333	0.0294118	0.125	0.0555556	0.0810811	0.0769231	0.115385	0.15493	0.0454545	0.111111	0.367347	0.0465116	0	0.129032	0.0925926	0.105263	0.166667	0
Writer	NSUN6	0.434783	0.188679	0.220339	0.125	0.481481	0.676471	0.625	0.166667	0.324324	0.615385	0.230769	0.422535	0.5	0.222222	0.265306	0.395349	0.25	0.129032	0.62963	0.394737	0.5	0.142857
Writer	NSUN7	0.565217	0.490566	0.322034	0.025	0.740741	0.441176	0.46875	0.25	0.0540541	0.461538	0.423077	0.295775	0.5	0.111111	0.55102	0.348837	0.125	0.290323	0.444444	0.5	0.416667	0.357143
Writer	DNMT2	0.391304	0.188679	0.220339	0.125	0.444444	0.647059	0.625	0.166667	0.27027	0.615385	0.230769	0.450704	0.5	0.222222	0.265306	0.44186	0.125	0.129032	0.648148	0.394737	0.583333	0.142857
Reader	ALYREF	0.0869565	0.207547	0.0847458	0.025	0.185185	0.0294118	0.1875	0.0555556	0.0810811	0.153846	0.115385	0.126761	0	0	0.122449	0.232558	0	0.0645161	0.0740741	0.157895	0.166667	0.0714286
Reader	YBX1	0.0869565	0.320755	0.288136	0.05	0.333333	0.0882353	0.1875	0.111111	0	0	0.346154	0.267606	0.363636	0.111111	0.0816327	0.325581	0.125	0.0322581	0.12963	0.263158	0.0833333	0.107143

## Sheet: Table S5
Table S5. The correlation between CNV and the expression of m5C regulators across 33 cancer types.
Types	Gene symbol	ACC	BLCA	BRCA	CESC	CHOL	COAD/READ	DLBC	ESCA	GBM	HNSC	KICH	KIRC	KIRP	LAML	LGG	LIHC	LUAD	LUSC	MESO	OV	PAAD	PCPG	PRAD	SARC	SKCM	STAD	TGCT	THCA	THYM	UCEC	UCS	UVM
Writer	NSUN1	0.300 **	0.560 ****	0.700 ****	0.610 ****	0.540 ***	0.570 ****	0.540 ***	0.610 ****	0.440 ****	0.660 ****	0.360 **	0.380 ****	0.490 ****	0.200 **	0.610 ****	0.530 ****	0.680 ****	0.680 ****	0.410 ***	0.760 ****	0.680 ****	0.11	0.530 ****	0.590 ****	0.580 ****	0.560 ****	0.450 ****	0.140 **	0.400 ****	0.480 ****	0.710 ****	0.260 *
Writer	NSUN2	0.640 ****	0.740 ****	0.620 ****	0.760 ****	0.730 ****	0.580 ****	0.26	0.770 ****	0.390 ****	0.670 ****	0.720 ****	0.470 ****	0.570 ****	0.250 **	0.450 ****	0.620 ****	0.710 ****	0.730 ****	0.560 ****	0.760 ****	0.400 ****	0.440 ****	0.560 ****	0.670 ****	0.710 ****	0.690 ****	0.420 ****	0.510 ****	0.350 ***	0.570 ****	0.540 ****	0.520 ****
Writer	NSUN3	0.430 ****	0.480 ****	0.420 ****	0.580 ****	0.780 ****	0.320 ****	0.380 *	0.740 ****	0.450 ****	0.580 ****	0.290 *	0.570 ****	0.460 ****	0.160 *	0.350 ****	0.320 ****	0.570 ****	0.680 ****	0.510 ****	0.600 ****	0.350 ****	0.580 ****	0.350 ****	0.380 ****	0.450 ****	0.340 ****	0.310 ***	0.110 *	0.270 **	0.340 ****	0.680 ****	0.280 *
Writer	NSUN4	0.380 ***	0.490 ****	0.560 ****	0.580 ****	0.830 ****	0.550 ****	-0.08	0.520 ****	0.480 ****	0.400 ****	0.640 ****	0.510 ****	0.490 ****	0.250 **	0.720 ****	0.640 ****	0.530 ****	0.600 ****	0.560 ****	0.600 ****	0.560 ****	0.730 ****	0.490 ****	0.670 ****	0.570 ****	0.490 ****	0.520 ****	0.130 **	-0.05	0.500 ****	0.530 ****	0.720 ****
Writer	NSUN5	0.580 ****	0.150 **	0.400 ****	0.500 ****	0.31	0.420 ****	0.520 ***	0.540 ****	0.390 ****	0.340 ****	0.560 ****	0.260 ****	0.620 ****	0.320 ****	0.280 ****	0.350 ****	0.540 ****	0.460 ****	0.330 **	0.490 ****	-0.1	0.240 **	0.430 ****	0.350 ****	0.470 ****	0.450 ****	0.500 ****	0.400 ****	0.14	0.240 ****	0.570 ****	0.19
Writer	NSUN6	0.480 ****	0.320 ****	0.460 ****	0.470 ****	0.390 *	0.290 ****	0.460 **	0.680 ****	0.270 **	0.560 ****	0.590 ****	0.140 **	0.180 **	0.05	0.610 ****	0.130 *	0.500 ****	0.570 ****	0.570 ****	0.570 ****	0.380 ****	0.230 **	0.340 ****	0.600 ****	0.430 ****	0.590 ****	0.510 ****	0.130 **	0.350 ****	0.350 ****	0.690 ****	0.250 *
Writer	NSUN7	0.03	0.160 **	0.270 ****	0.330 ****	0.02	0.160 ***	-0.07	0.200 **	0.170 *	-0.08	0.11	0.190 ***	0.430 ****	0.13	0.210 ****	0.260 ****	0.250 ****	0.220 ****	0.12	0.510 ****	0.08	0.07	0.03	0.11	0.01	0.04	0.07	0.02	0.310 ***	0.220 ****	0.25	0.04
Writer	DNMT2	0.490 ****	0.220 ****	0.400 ****	0.08	0.580 ***	0.230 ****	0.2	0.370 ****	0.360 ****	0.230 ****	0.380 **	0.320 ****	0.230 ****	0.12	0.410 ****	0.09	0.290 ****	0.290 ****	0.360 ***	0.470 ****	0.1	0.250 **	0.350 ****	0.550 ****	0.310 ****	0.420 ****	0.1	0.140 **	0.16	0.360 ****	0.570 ****	0.16
Reader	ALYREF	0.350 **	0.330 ****	0.510 ****	0.490 ****	0.32	0.390 ****	0.04	0.470 ****	0.170 *	0.450 ****	0.410 ***	0.280 ****	0.340 ****	0.07	0.370 ****	0.450 ****	0.480 ****	0.640 ****	0.17	0.660 ****	0.420 ****	0.390 ****	0.270 ****	0.470 ****	0.410 ****	0.350 ****	0.260 **	0.140 **	-0.08	0.380 ****	0.490 ***	0.660 ****
Reader	YBX1	0.340 **	0.590 ****	0.570 ****	0.440 ****	0.680 ****	0.510 ****	0.18	0.480 ****	0.240 **	0.500 ****	0.620 ****	0.380 ****	0.370 ****	0.14	0.530 ****	0.500 ****	0.480 ****	0.610 ****	0.590 ****	0.680 ****	0.61	0.600 ****	0.190 ****	0.660 ****	0.560 ****	0.370 ****	0.600 ****	0.120 **	0.290 **	0.430 ****	0.580 ****	0.680 ****

## Sheet: Table S6
Table S6. The correlation between CNV and the expression of m5C regulators across 22 cancer types of CCLE database.
Types	Gene symbol	BLCA	BRCA	COAD	DLBC	ESCA	GBM	HNSC	KIRC	LAML	LGG	LIHC	LUAD	LUSC	MESO	OV	PAAD	PRAD	SARC	SKCM	STAD	THCA	UCEC
Writer	NSUN1	0.810 ****	0.643 ****	0.669 ****	0.305	0.3	0.549 ***	0.589 ***	0.138	0.534 **	0.773 **	0.754 ****	0.748 ****	0.744 ****	0.6	0.655 ****	0.793 ****	0.663	0.151	0.499 ***	0.730 ****	0.745 **	0.392 *
Writer	NSUN2	0.872 ****	0.777 ****	0.610 ****	0.663 ****	0.717 ****	0.599 ***	0.851 ****	0.590 ***	0.595 ***	0.868 **	0.604 **	0.725 ****	0.860 ****	0.519	0.654 ****	0.764 ****	0.844 **	0.614 ***	0.687 ****	0.762 ****	0.365	0.620 ***
Writer	NSUN3	0.086	0.515 ***	0.385 **	0.377 *	0.674 ***	0.702 ****	0.734 ****	0.768 ****	0.515 **	0.878 ***	0.421 *	0.529 ****	0.481 *	0.505	0.301 *	0.523 ***	0.056	0.588 ***	0.491 ***	0.433 **	0.801 **	0.558 **
Writer	NSUN4	0.649 **	0.562 ****	0.589 ****	0.121	0.619 ***	0.734 ****	0.464 **	0.705 ****	0.753 ****	0.699 *	0.103	0.668 ****	0.212	0.782 *	0.397 **	0.827 ****	0.496	0.717 ****	0.550 ****	0.521 ***	0.652 *	0.596 ***
Writer	NSUN5	0.213	0.624 ****	0.304 *	0.531 ***	0.584 **	0.301	0.559 **	0.656 ****	0.701 ****	0.289	0.500 *	0.549 ****	0.438 *	0.751 *	0.751 ****	0.494 **	0.633	0.245	0.456 ***	0.325 *	0.859 ***	0.138
Writer	NSUN6	0.646 **	0.544 ****	0.570 ****	0.542 ***	0.821 ****	0.712 ****	0.571 ***	0.385 *	0.653 ****	0.587	0.07	0.579 ****	0.464 *	0.881 **	0.547 ***	0.649 ****	0.686	0.093	0.673 ****	0.659 ****	0.432	0.274
Writer	NSUN7	0.157	-0.01	0.068	0.053	-0.388 *	0.022	0.324	0.085	0.11	-0.28	0.194	0.161	0.484 *	-0.11	0.082	0.135	-0.043	0.271	0.031	-0.145	-0.297	-0.065
Writer	DNMT2	0.286	0.366 **	0.265 *	0.003	0.549 **	0.678 ****	0.305	0.496 **	0.775 ****	0.596	0.287	0.593 ****	0.354	0.528	0.473 **	0.465 **	0.499	0.224	0.646 ****	0.513 **	0.285	0.28
Reader	ALYREF	0.238	0.592 ****	0.326 *	0.15	0.521 **	0.386 *	0.455 *	0.408 *	0.448 **	0.616	0.612 **	0.433 ***	0.389	0.62	0.678 ****	0.509 ***	0.296	0.314	0.383 **	0.244	0.254	0.238
Reader	YBX1	0.565 **	0.701 ****	0.492 ***	0.373 *	0.737 ****	0.658 ****	0.495 **	0.683 ****	0.815 ****	0.562	0.504 *	0.538 ****	0.601 **	0.47	0.363 *	0.470 **	-0.118	0.593 ***	0.679 ****	0.675 ****	0.245	0.416 *

## Sheet: Table S7
Table S7. Correlation between hallmark-related cancer pathways and m5C regulators.
Gene	Regulator.types	Hallmark.pathway2	Coefficient	P.value	Type	Pathway.category	Pathway.category2
NSUN5	Writer	HALLMARK_PROTEIN_SECRETION_Neg	-0.502523	<2e-16	Negative	17	N17
NSUN5	Writer	HALLMARK_UV_RESPONSE_DN_Neg	-0.50042	<2e-16	Negative	39	N39
NSUN5	Writer	HALLMARK_ANDROGEN_RESPONSE_Neg	-0.495038	<2e-16	Negative	15	N15
NSUN5	Writer	HALLMARK_TGF_BETA_SIGNALING_Neg	-0.446777	<2e-16	Negative	6	N6
ALYREF	Reader	HALLMARK_UV_RESPONSE_DN_Neg	-0.410035	<2e-16	Negative	39	N39
NSUN5	Writer	HALLMARK_HEME_METABOLISM_Neg	-0.386427	<2e-16	Negative	41	N41
ALYREF	Reader	HALLMARK_PROTEIN_SECRETION_Neg	-0.377792	<2e-16	Negative	17	N17
NSUN1	Writer	HALLMARK_HEME_METABOLISM_Neg	-0.375746	<2e-16	Negative	41	N41
NSUN1	Writer	HALLMARK_UV_RESPONSE_DN_Neg	-0.361967	<2e-16	Negative	39	N39
ALYREF	Reader	HALLMARK_HEME_METABOLISM_Neg	-0.354904	<2e-16	Negative	41	N41
NSUN1	Writer	HALLMARK_BILE_ACID_METABOLISM_Neg	-0.334337	<2e-16	Negative	44	N44
NSUN5	Writer	HALLMARK_HEDGEHOG_SIGNALING_Neg	-0.328968	<2e-16	Negative	22	N22
ALYREF	Reader	HALLMARK_ANDROGEN_RESPONSE_Neg	-0.322582	<2e-16	Negative	15	N15
ALYREF	Reader	HALLMARK_TGF_BETA_SIGNALING_Neg	-0.317322	<2e-16	Negative	6	N6
NSUN1	Writer	HALLMARK_PROTEIN_SECRETION_Neg	-0.316109	<2e-16	Negative	17	N17
NSUN5	Writer	HALLMARK_MITOTIC_SPINDLE_Neg	-0.310084	<2e-16	Negative	4	N4
NSUN6	Writer	HALLMARK_GLYCOLYSIS_Neg	-0.302439	<2e-16	Negative	35	N35
NSUN1	Writer	HALLMARK_ANDROGEN_RESPONSE_Neg	-0.301166	<2e-16	Negative	15	N15
NSUN5	Writer	HALLMARK_PI3K_AKT_MTOR_SIGNALING_Neg	-0.295676	<2e-16	Negative	25	N25
NSUN6	Writer	HALLMARK_COMPLEMENT_Neg	-0.288315	<2e-16	Negative	23	N23
NSUN6	Writer	HALLMARK_APICAL_JUNCTION_Neg	-0.287564	<2e-16	Negative	20	N20
NSUN6	Writer	HALLMARK_ESTROGEN_RESPONSE_LATE_Neg	-0.282068	<2e-16	Negative	14	N14
NSUN6	Writer	HALLMARK_HYPOXIA_Neg	-0.280074	<2e-16	Negative	2	N2
NSUN6	Writer	HALLMARK_APICAL_SURFACE_Neg	-0.279842	<2e-16	Negative	21	N21
NSUN6	Writer	HALLMARK_IL2_STAT5_SIGNALING_Neg	-0.277694	<2e-16	Negative	43	N43
NSUN6	Writer	HALLMARK_INFLAMMATORY_RESPONSE_Neg	-0.276735	<2e-16	Negative	31	N31
NSUN6	Writer	HALLMARK_UV_RESPONSE_UP_Neg	-0.271389	<2e-16	Negative	38	N38
NSUN1	Writer	HALLMARK_TGF_BETA_SIGNALING_Neg	-0.271129	<2e-16	Negative	6	N6
NSUN5	Writer	HALLMARK_KRAS_SIGNALING_UP_Neg	-0.26926	<2e-16	Negative	48	N48
NSUN6	Writer	HALLMARK_COAGULATION_Neg	-0.268226	<2e-16	Negative	42	N42
NSUN6	Writer	HALLMARK_ESTROGEN_RESPONSE_EARLY_Neg	-0.258856	<2e-16	Negative	13	N13
NSUN6	Writer	HALLMARK_KRAS_SIGNALING_UP_Neg	-0.257147	<2e-16	Negative	48	N48
NSUN6	Writer	HALLMARK_KRAS_SIGNALING_DN_Neg	-0.25632	<2e-16	Negative	49	N49
NSUN6	Writer	HALLMARK_HEME_METABOLISM_Neg	-0.253779	<2e-16	Negative	41	N41
NSUN5	Writer	HALLMARK_APOPTOSIS_Neg	-0.253144	<2e-16	Negative	10	N10
NSUN1	Writer	HALLMARK_ESTROGEN_RESPONSE_EARLY_Neg	-0.250471	<2e-16	Negative	13	N13
ALYREF	Reader	HALLMARK_ESTROGEN_RESPONSE_EARLY_Neg	-0.250457	<2e-16	Negative	13	N13
NSUN6	Writer	HALLMARK_APOPTOSIS_Neg	-0.247932	<2e-16	Negative	10	N10
NSUN6	Writer	HALLMARK_EPITHELIAL_MESENCHYMAL_TRANSITION_Neg	-0.247038	<2e-16	Negative	30	N30
ALYREF	Reader	HALLMARK_BILE_ACID_METABOLISM_Neg	-0.246829	<2e-16	Negative	44	N44
ALYREF	Reader	HALLMARK_HEDGEHOG_SIGNALING_Neg	-0.243196	<2e-16	Negative	22	N22
NSUN6	Writer	HALLMARK_MYOGENESIS_Neg	-0.240116	<2e-16	Negative	16	N16
NSUN5	Writer	HALLMARK_ESTROGEN_RESPONSE_EARLY_Neg	-0.235617	<2e-16	Negative	13	N13
NSUN6	Writer	HALLMARK_CHOLESTEROL_HOMEOSTASIS_Neg	-0.235059	<2e-16	Negative	3	N3
NSUN1	Writer	HALLMARK_KRAS_SIGNALING_UP_Neg	-0.229095	<2e-16	Negative	48	N48
NSUN5	Writer	HALLMARK_ANGIOGENESIS_Neg	-0.226126	<2e-16	Negative	40	N40
NSUN6	Writer	HALLMARK_ANGIOGENESIS_Neg	-0.22565	<2e-16	Negative	40	N40
NSUN6	Writer	HALLMARK_PI3K_AKT_MTOR_SIGNALING_Neg	-0.219877	<2e-16	Negative	25	N25
NSUN6	Writer	HALLMARK_P53_PATHWAY_Neg	-0.218408	<2e-16	Negative	37	N37
NSUN1	Writer	HALLMARK_HEDGEHOG_SIGNALING_Neg	-0.217113	<2e-16	Negative	22	N22
NSUN6	Writer	HALLMARK_XENOBIOTIC_METABOLISM_Neg	-0.216459	<2e-16	Negative	32	N32
NSUN6	Writer	HALLMARK_HEDGEHOG_SIGNALING_Neg	-0.211204	<2e-16	Negative	22	N22
NSUN2	Writer	HALLMARK_MYOGENESIS_Neg	-0.210979	<2e-16	Negative	16	N16
NSUN6	Writer	HALLMARK_IL6_JAK_STAT3_SIGNALING_Neg	-0.209322	<2e-16	Negative	7	N7
NSUN6	Writer	HALLMARK_NOTCH_SIGNALING_Neg	-0.20848	<2e-16	Negative	11	N11
YBX1	Reader	HALLMARK_ESTROGEN_RESPONSE_EARLY_Neg	-0.206884	<2e-16	Negative	13	N13
NSUN1	Writer	HALLMARK_APOPTOSIS_Neg	-0.205956	<2e-16	Negative	10	N10
NSUN2	Writer	HALLMARK_KRAS_SIGNALING_DN_Neg	-0.204085	<2e-16	Negative	49	N49
NSUN1	Writer	HALLMARK_COAGULATION_Neg	-0.202223	<2e-16	Negative	42	N42
NSUN6	Writer	HALLMARK_REACTIVE_OXYGEN_SPECIES_PATHWAY_Neg	-0.20074	<2e-16	Negative	36	N36
NSUN5	Writer	HALLMARK_COMPLEMENT_Neg	-0.199223	<2e-16	Negative	23	N23
NSUN5	Writer	HALLMARK_IL2_STAT5_SIGNALING_Neg	-0.196204	<2e-16	Negative	43	N43
NSUN1	Writer	HALLMARK_APICAL_JUNCTION_Neg	-0.195451	<2e-16	Negative	20	N20
NSUN5	Writer	HALLMARK_EPITHELIAL_MESENCHYMAL_TRANSITION_Neg	-0.19288	<2e-16	Negative	30	N30
DNMT2	Writer	HALLMARK_REACTIVE_OXYGEN_SPECIES_PATHWAY_Neg	-0.19205	<2e-16	Negative	36	N36
NSUN1	Writer	HALLMARK_MYOGENESIS_Neg	-0.190266	<2e-16	Negative	16	N16
NSUN5	Writer	HALLMARK_NOTCH_SIGNALING_Neg	-0.190113	<2e-16	Negative	11	N11
YBX1	Reader	HALLMARK_UV_RESPONSE_DN_Neg	-0.186444	<2e-16	Negative	39	N39
NSUN5	Writer	HALLMARK_APICAL_JUNCTION_Neg	-0.186265	<2e-16	Negative	20	N20
NSUN6	Writer	HALLMARK_MTORC1_SIGNALING_Neg	-0.185336	<2e-16	Negative	26	N26
NSUN6	Writer	HALLMARK_ALLOGRAFT_REJECTION_Neg	-0.185291	<2e-16	Negative	46	N46
NSUN5	Writer	HALLMARK_TNFA_SIGNALING_VIA_NFKB_Neg	-0.185055	<2e-16	Negative	1	N1
NSUN5	Writer	HALLMARK_HYPOXIA_Neg	-0.184425	<2e-16	Negative	2	N2
NSUN6	Writer	HALLMARK_TNFA_SIGNALING_VIA_NFKB_Neg	-0.184268	<2e-16	Negative	1	N1
NSUN6	Writer	HALLMARK_ADIPOGENESIS_Neg	-0.180016	<2e-16	Negative	12	N12
NSUN2	Writer	HALLMARK_COAGULATION_Neg	-0.178426	<2e-16	Negative	42	N42
NSUN6	Writer	HALLMARK_ANDROGEN_RESPONSE_Neg	-0.175905	<2e-16	Negative	15	N15
ALYREF	Reader	HALLMARK_KRAS_SIGNALING_UP_Neg	-0.173397	<2e-16	Negative	48	N48
NSUN1	Writer	HALLMARK_COMPLEMENT_Neg	-0.173357	<2e-16	Negative	23	N23
NSUN6	Writer	HALLMARK_INTERFERON_GAMMA_RESPONSE_Neg	-0.172592	<2e-16	Negative	19	N19
NSUN5	Writer	HALLMARK_INFLAMMATORY_RESPONSE_Neg	-0.16712	<2e-16	Negative	31	N31
NSUN6	Writer	HALLMARK_BILE_ACID_METABOLISM_Neg	-0.166626	<2e-16	Negative	44	N44
YBX1	Reader	HALLMARK_BILE_ACID_METABOLISM_Neg	-0.166237	<2e-16	Negative	44	N44
YBX1	Reader	HALLMARK_HEME_METABOLISM_Neg	-0.165856	<2e-16	Negative	41	N41
NSUN2	Writer	HALLMARK_BILE_ACID_METABOLISM_Neg	-0.164658	<2e-16	Negative	44	N44
NSUN5	Writer	HALLMARK_APICAL_SURFACE_Neg	-0.164457	<2e-16	Negative	21	N21
NSUN5	Writer	HALLMARK_IL6_JAK_STAT3_SIGNALING_Neg	-0.163607	<2e-16	Negative	7	N7
NSUN6	Writer	HALLMARK_UV_RESPONSE_DN_Neg	-0.163558	<2e-16	Negative	39	N39
NSUN5	Writer	HALLMARK_BILE_ACID_METABOLISM_Neg	-0.162847	<2e-16	Negative	44	N44
NSUN1	Writer	HALLMARK_APICAL_SURFACE_Neg	-0.16249	<2e-16	Negative	21	N21
NSUN1	Writer	HALLMARK_PANCREAS_BETA_CELLS_Neg	-0.162324	<2e-16	Negative	50	N50
NSUN1	Writer	HALLMARK_NOTCH_SIGNALING_Neg	-0.162152	<2e-16	Negative	11	N11
DNMT2	Writer	HALLMARK_KRAS_SIGNALING_DN_Neg	-0.160312	<2e-16	Negative	49	N49
NSUN5	Writer	HALLMARK_WNT_BETA_CATENIN_SIGNALING_Neg	-0.159147	<2e-16	Negative	5	N5
NSUN1	Writer	HALLMARK_ANGIOGENESIS_Neg	-0.158535	<2e-16	Negative	40	N40
NSUN1	Writer	HALLMARK_EPITHELIAL_MESENCHYMAL_TRANSITION_Neg	-0.157484	<2e-16	Negative	30	N30
NSUN7	Writer	HALLMARK_MYC_TARGETS_V2_Neg	-0.156757	<2e-16	Negative	29	N29
NSUN4	Writer	HALLMARK_MYOGENESIS_Neg	-0.156643	<2e-16	Negative	16	N16
ALYREF	Reader	HALLMARK_APOPTOSIS_Neg	-0.156535	<2e-16	Negative	10	N10
NSUN1	Writer	HALLMARK_HYPOXIA_Neg	-0.156307	<2e-16	Negative	2	N2
ALYREF	Reader	HALLMARK_APICAL_JUNCTION_Neg	-0.154933	<2e-16	Negative	20	N20
NSUN1	Writer	HALLMARK_ESTROGEN_RESPONSE_LATE_Neg	-0.153282	<2e-16	Negative	14	N14
NSUN3	Writer	HALLMARK_MYOGENESIS_Neg	-0.15295	<2e-16	Negative	16	N16
NSUN2	Writer	HALLMARK_APICAL_SURFACE_Neg	-0.15196	<2e-16	Negative	21	N21
YBX1	Reader	HALLMARK_PROTEIN_SECRETION_Neg	-0.150541	<2e-16	Negative	17	N17
NSUN6	Writer	HALLMARK_PANCREAS_BETA_CELLS_Neg	-0.149248	<2e-16	Negative	50	N50
NSUN1	Writer	HALLMARK_PEROXISOME_Neg	-0.148734	<2e-16	Negative	45	N45
YBX1	Reader	HALLMARK_TGF_BETA_SIGNALING_Neg	-0.147873	<2e-16	Negative	6	N6
NSUN5	Writer	HALLMARK_PANCREAS_BETA_CELLS_Neg	-0.146998	<2e-16	Negative	50	N50
ALYREF	Reader	HALLMARK_COAGULATION_Neg	-0.146237	<2e-16	Negative	42	N42
DNMT2	Writer	HALLMARK_XENOBIOTIC_METABOLISM_Neg	-0.144903	<2e-16	Negative	32	N32
NSUN7	Writer	HALLMARK_ALLOGRAFT_REJECTION_Neg	-0.144758	<2e-16	Negative	46	N46
NSUN1	Writer	HALLMARK_KRAS_SIGNALING_DN_Neg	-0.143068	<2e-16	Negative	49	N49
NSUN1	Writer	HALLMARK_XENOBIOTIC_METABOLISM_Neg	-0.142894	<2e-16	Negative	32	N32
YBX1	Reader	HALLMARK_HEDGEHOG_SIGNALING_Neg	-0.140993	<2e-16	Negative	22	N22
ALYREF	Reader	HALLMARK_NOTCH_SIGNALING_Neg	-0.140552	<2e-16	Negative	11	N11
NSUN7	Writer	HALLMARK_INFLAMMATORY_RESPONSE_Neg	-0.140399	<2e-16	Negative	31	N31
NSUN2	Writer	HALLMARK_XENOBIOTIC_METABOLISM_Neg	-0.139237	<2e-16	Negative	32	N32
ALYREF	Reader	HALLMARK_APICAL_SURFACE_Neg	-0.138313	<2e-16	Negative	21	N21
ALYREF	Reader	HALLMARK_ANGIOGENESIS_Neg	-0.136671	<2e-16	Negative	40	N40
NSUN6	Writer	HALLMARK_SPERMATOGENESIS_Neg	-0.13638	<2e-16	Negative	47	N47
NSUN6	Writer	HALLMARK_TGF_BETA_SIGNALING_Neg	-0.135541	<2e-16	Negative	6	N6
NSUN1	Writer	HALLMARK_ADIPOGENESIS_Neg	-0.135313	<2e-16	Negative	12	N12
NSUN7	Writer	HALLMARK_MTORC1_SIGNALING_Neg	-0.134387	<2e-16	Negative	26	N26
NSUN7	Writer	HALLMARK_INTERFERON_GAMMA_RESPONSE_Neg	-0.13329	<2e-16	Negative	19	N19
NSUN1	Writer	HALLMARK_IL2_STAT5_SIGNALING_Neg	-0.132004	<2e-16	Negative	43	N43
NSUN4	Writer	HALLMARK_COAGULATION_Neg	-0.131059	<2e-16	Negative	42	N42
NSUN7	Writer	HALLMARK_REACTIVE_OXYGEN_SPECIES_PATHWAY_Neg	-0.130903	<2e-16	Negative	36	N36
DNMT2	Writer	HALLMARK_P53_PATHWAY_Neg	-0.13071	<2e-16	Negative	37	N37
NSUN7	Writer	HALLMARK_COMPLEMENT_Neg	-0.129241	<2e-16	Negative	23	N23
NSUN4	Writer	HALLMARK_APICAL_JUNCTION_Neg	-0.129239	<2e-16	Negative	20	N20
NSUN4	Writer	HALLMARK_KRAS_SIGNALING_DN_Neg	-0.128675	<2e-16	Negative	49	N49
NSUN1	Writer	HALLMARK_INFLAMMATORY_RESPONSE_Neg	-0.127838	<2e-16	Negative	31	N31
NSUN5	Writer	HALLMARK_COAGULATION_Neg	-0.127317	<2e-16	Negative	42	N42
DNMT2	Writer	HALLMARK_ESTROGEN_RESPONSE_LATE_Neg	-0.126566	<2e-16	Negative	14	N14
NSUN6	Writer	HALLMARK_PROTEIN_SECRETION_Neg	-0.125947	<2e-16	Negative	17	N17
NSUN3	Writer	HALLMARK_KRAS_SIGNALING_DN_Neg	-0.125143	<2e-16	Negative	49	N49
DNMT2	Writer	HALLMARK_OXIDATIVE_PHOSPHORYLATION_Neg	-0.123258	<2e-16	Negative	34	N34
NSUN2	Writer	HALLMARK_ESTROGEN_RESPONSE_LATE_Neg	-0.121774	<2e-16	Negative	14	N14
NSUN6	Writer	HALLMARK_INTERFERON_ALPHA_RESPONSE_Neg	-0.121418	<2e-16	Negative	18	N18
NSUN2	Writer	HALLMARK_PANCREAS_BETA_CELLS_Neg	-0.120139	<2e-16	Negative	50	N50
ALYREF	Reader	HALLMARK_MYOGENESIS_Neg	-0.119141	<2e-16	Negative	16	N16
NSUN2	Writer	HALLMARK_ESTROGEN_RESPONSE_EARLY_Neg	-0.118427	<2e-16	Negative	13	N13
NSUN4	Writer	HALLMARK_APICAL_SURFACE_Neg	-0.117569	<2e-16	Negative	21	N21
NSUN6	Writer	HALLMARK_PEROXISOME_Neg	-0.116697	<2e-16	Negative	45	N45
NSUN3	Writer	HALLMARK_DNA_REPAIR_Neg	-0.115717	<2e-16	Negative	8	N8
NSUN2	Writer	HALLMARK_KRAS_SIGNALING_UP_Neg	-0.115192	<2e-16	Negative	48	N48
NSUN7	Writer	HALLMARK_UNFOLDED_PROTEIN_RESPONSE_Neg	-0.11506	<2e-16	Negative	24	N24
NSUN7	Writer	HALLMARK_IL6_JAK_STAT3_SIGNALING_Neg	-0.114333	<2e-16	Negative	7	N7
NSUN4	Writer	HALLMARK_EPITHELIAL_MESENCHYMAL_TRANSITION_Neg	-0.112493	<2e-16	Negative	30	N30
NSUN7	Writer	HALLMARK_UV_RESPONSE_UP_Neg	-0.112315	<2e-16	Negative	38	N38
NSUN7	Writer	HALLMARK_IL2_STAT5_SIGNALING_Neg	-0.112308	<2e-16	Negative	43	N43
YBX1	Reader	HALLMARK_ANDROGEN_RESPONSE_Neg	-0.11066	<2e-16	Negative	15	N15
NSUN1	Writer	HALLMARK_FATTY_ACID_METABOLISM_Neg	-0.109596	<2e-16	Negative	33	N33
ALYREF	Reader	HALLMARK_EPITHELIAL_MESENCHYMAL_TRANSITION_Neg	-0.108929	<2e-16	Negative	30	N30
NSUN5	Writer	HALLMARK_PEROXISOME_Neg	-0.107746	<2e-16	Negative	45	N45
NSUN3	Writer	HALLMARK_MYC_TARGETS_V2_Neg	-0.107442	<2e-16	Negative	29	N29
ALYREF	Reader	HALLMARK_COMPLEMENT_Neg	-0.106527	<2e-16	Negative	23	N23
NSUN2	Writer	HALLMARK_APICAL_JUNCTION_Neg	-0.106156	<2e-16	Negative	20	N20
ALYREF	Reader	HALLMARK_WNT_BETA_CATENIN_SIGNALING_Neg	-0.105965	<2e-16	Negative	5	N5
NSUN7	Writer	HALLMARK_INTERFERON_ALPHA_RESPONSE_Neg	-0.104687	<2e-16	Negative	18	N18
NSUN4	Writer	HALLMARK_IL2_STAT5_SIGNALING_Neg	-0.104042	<2e-16	Negative	43	N43
NSUN2	Writer	HALLMARK_IL2_STAT5_SIGNALING_Neg	-0.103275	<2e-16	Negative	43	N43
NSUN1	Writer	HALLMARK_TNFA_SIGNALING_VIA_NFKB_Neg	-0.101926	<2e-16	Negative	1	N1
ALYREF	Reader	HALLMARK_ADIPOGENESIS_Neg	-0.101815	<2e-16	Negative	12	N12
NSUN7	Writer	HALLMARK_TNFA_SIGNALING_VIA_NFKB_Neg	-0.101288	<2e-16	Negative	1	N1
NSUN4	Writer	HALLMARK_ANGIOGENESIS_Neg	-0.101174	<2e-16	Negative	40	N40
YBX1	Reader	HALLMARK_APICAL_SURFACE_Neg	-0.100735	<2e-16	Negative	21	N21
NSUN7	Writer	HALLMARK_P53_PATHWAY_Neg	-0.10073	<2e-16	Negative	37	N37
NSUN2	Writer	HALLMARK_NOTCH_SIGNALING_Neg	-0.100728	<2e-16	Negative	11	N11
NSUN2	Writer	HALLMARK_COMPLEMENT_Neg	-0.0992255	<2e-16	Negative	23	N23
NSUN2	Writer	HALLMARK_P53_PATHWAY_Neg	-0.098209	<2e-16	Negative	37	N37
NSUN5	Writer	HALLMARK_UNFOLDED_PROTEIN_RESPONSE_Neg	-0.0976608	<2e-16	Negative	24	N24
ALYREF	Reader	HALLMARK_IL2_STAT5_SIGNALING_Neg	-0.0962714	<2e-16	Negative	43	N43
ALYREF	Reader	HALLMARK_PEROXISOME_Neg	-0.0950694	<2e-16	Negative	45	N45
NSUN2	Writer	HALLMARK_EPITHELIAL_MESENCHYMAL_TRANSITION_Neg	-0.0936322	<2e-16	Negative	30	N30
DNMT2	Writer	HALLMARK_ADIPOGENESIS_Neg	-0.0913808	<2e-16	Negative	12	N12
NSUN4	Writer	HALLMARK_NOTCH_SIGNALING_Neg	-0.0913309	<2e-16	Negative	11	N11
NSUN6	Writer	HALLMARK_WNT_BETA_CATENIN_SIGNALING_Neg	-0.0898524	<2e-16	Negative	5	N5
DNMT2	Writer	HALLMARK_DNA_REPAIR_Neg	-0.089515	<2e-16	Negative	8	N8
YBX1	Reader	HALLMARK_KRAS_SIGNALING_DN_Neg	-0.0890377	<2e-16	Negative	49	N49
NSUN4	Writer	HALLMARK_COMPLEMENT_Neg	-0.0884175	<2e-16	Negative	23	N23
NSUN2	Writer	HALLMARK_HEME_METABOLISM_Neg	-0.0874434	<2e-16	Negative	41	N41
NSUN2	Writer	HALLMARK_INFLAMMATORY_RESPONSE_Neg	-0.0871792	<2e-16	Negative	31	N31
DNMT2	Writer	HALLMARK_UV_RESPONSE_UP_Neg	-0.0868909	<2e-16	Negative	38	N38
NSUN4	Writer	HALLMARK_ESTROGEN_RESPONSE_LATE_Neg	-0.0865365	<2e-16	Negative	14	N14
NSUN2	Writer	HALLMARK_ANGIOGENESIS_Neg	-0.0858506	<2e-16	Negative	40	N40
NSUN4	Writer	HALLMARK_KRAS_SIGNALING_UP_Neg	-0.0853598	<2e-16	Negative	48	N48
DNMT2	Writer	HALLMARK_CHOLESTEROL_HOMEOSTASIS_Neg	-0.085343	<2e-16	Negative	3	N3
ALYREF	Reader	HALLMARK_HYPOXIA_Neg	-0.0842633	<2e-16	Negative	2	N2
ALYREF	Reader	HALLMARK_TNFA_SIGNALING_VIA_NFKB_Neg	-0.0828404	<2e-16	Negative	1	N1
NSUN7	Writer	HALLMARK_GLYCOLYSIS_Neg	-0.0815221	4.44e-16	Negative	35	N35
NSUN7	Writer	HALLMARK_KRAS_SIGNALING_UP_Neg	-0.0812276	4.44e-16	Negative	48	N48
NSUN6	Writer	HALLMARK_FATTY_ACID_METABOLISM_Neg	-0.0809108	8.88e-16	Negative	33	N33
NSUN5	Writer	HALLMARK_ESTROGEN_RESPONSE_LATE_Neg	-0.0808836	8.88e-16	Negative	14	N14
NSUN7	Writer	HALLMARK_APICAL_JUNCTION_Neg	-0.0800895	1.55e-15	Negative	20	N20
NSUN4	Writer	HALLMARK_UV_RESPONSE_UP_Neg	-0.0791191	3.33e-15	Negative	38	N38
ALYREF	Reader	HALLMARK_IL6_JAK_STAT3_SIGNALING_Neg	-0.0782873	6.44e-15	Negative	7	N7
NSUN3	Writer	HALLMARK_WNT_BETA_CATENIN_SIGNALING_Neg	-0.077852	9.1e-15	Negative	5	N5
NSUN1	Writer	HALLMARK_PI3K_AKT_MTOR_SIGNALING_Neg	-0.077623	1.09e-14	Negative	25	N25
NSUN6	Writer	HALLMARK_MITOTIC_SPINDLE_Neg	-0.0775825	1.11e-14	Negative	4	N4
NSUN4	Writer	HALLMARK_HEDGEHOG_SIGNALING_Neg	-0.0769594	1.82e-14	Negative	22	N22
YBX1	Reader	HALLMARK_APICAL_JUNCTION_Neg	-0.076886	1.95e-14	Negative	20	N20
NSUN2	Writer	HALLMARK_UV_RESPONSE_DN_Neg	-0.0768606	1.98e-14	Negative	39	N39
NSUN2	Writer	HALLMARK_APOPTOSIS_Neg	-0.0766108	2.4e-14	Negative	10	N10
NSUN1	Writer	HALLMARK_IL6_JAK_STAT3_SIGNALING_Neg	-0.0762381	3.2e-14	Negative	7	N7
DNMT2	Writer	HALLMARK_ESTROGEN_RESPONSE_EARLY_Neg	-0.0761862	3.33e-14	Negative	13	N13
NSUN4	Writer	HALLMARK_WNT_BETA_CATENIN_SIGNALING_Neg	-0.0756157	5.15e-14	Negative	5	N5
YBX1	Reader	HALLMARK_ESTROGEN_RESPONSE_LATE_Neg	-0.0754543	5.84e-14	Negative	14	N14
NSUN7	Writer	HALLMARK_PI3K_AKT_MTOR_SIGNALING_Neg	-0.0754012	6.08e-14	Negative	25	N25
YBX1	Reader	HALLMARK_WNT_BETA_CATENIN_SIGNALING_Neg	-0.0750684	7.82e-14	Negative	5	N5
NSUN7	Writer	HALLMARK_HYPOXIA_Neg	-0.0748347	9.35e-14	Negative	2	N2
NSUN2	Writer	HALLMARK_HYPOXIA_Neg	-0.0742449	1.46e-13	Negative	2	N2
NSUN5	Writer	HALLMARK_ALLOGRAFT_REJECTION_Neg	-0.0735534	2.44e-13	Negative	46	N46
NSUN2	Writer	HALLMARK_ALLOGRAFT_REJECTION_Neg	-0.073322	2.9e-13	Negative	46	N46
NSUN1	Writer	HALLMARK_P53_PATHWAY_Neg	-0.0731181	3.38e-13	Negative	37	N37
NSUN7	Writer	HALLMARK_EPITHELIAL_MESENCHYMAL_TRANSITION_Neg	-0.0715033	1.1e-12	Negative	30	N30
DNMT2	Writer	HALLMARK_FATTY_ACID_METABOLISM_Neg	-0.0707693	1.87e-12	Negative	33	N33
NSUN3	Writer	HALLMARK_REACTIVE_OXYGEN_SPECIES_PATHWAY_Neg	-0.0705822	2.13e-12	Negative	36	N36
DNMT2	Writer	HALLMARK_GLYCOLYSIS_Neg	-0.0705385	2.2e-12	Negative	35	N35
NSUN7	Writer	HALLMARK_DNA_REPAIR_Neg	-0.0702679	2.67e-12	Negative	8	N8
NSUN2	Writer	HALLMARK_ADIPOGENESIS_Neg	-0.0699752	3.29e-12	Negative	12	N12
NSUN4	Writer	HALLMARK_PANCREAS_BETA_CELLS_Neg	-0.0695202	4.53e-12	Negative	50	N50
DNMT2	Writer	HALLMARK_PEROXISOME_Neg	-0.0694689	4.7e-12	Negative	45	N45
NSUN5	Writer	HALLMARK_INTERFERON_GAMMA_RESPONSE_Neg	-0.069413	4.89e-12	Negative	19	N19
NSUN4	Writer	HALLMARK_P53_PATHWAY_Neg	-0.068717	7.96e-12	Negative	37	N37
NSUN4	Writer	HALLMARK_HYPOXIA_Neg	-0.0686226	8.5e-12	Negative	2	N2
ALYREF	Reader	HALLMARK_XENOBIOTIC_METABOLISM_Neg	-0.0672299	2.22e-11	Negative	32	N32
NSUN1	Writer	HALLMARK_CHOLESTEROL_HOMEOSTASIS_Neg	-0.0666653	3.25e-11	Negative	3	N3
DNMT2	Writer	HALLMARK_MYOGENESIS_Neg	-0.0663242	4.09e-11	Negative	16	N16
NSUN4	Writer	HALLMARK_XENOBIOTIC_METABOLISM_Neg	-0.0662324	4.36e-11	Negative	32	N32
NSUN5	Writer	HALLMARK_MYOGENESIS_Neg	-0.0646684	1.23e-10	Negative	16	N16
ALYREF	Reader	HALLMARK_INFLAMMATORY_RESPONSE_Neg	-0.0641635	1.71e-10	Negative	31	N31
NSUN4	Writer	HALLMARK_INFLAMMATORY_RESPONSE_Neg	-0.0641191	1.76e-10	Negative	31	N31
YBX1	Reader	HALLMARK_MYOGENESIS_Neg	-0.0627626	4.23e-10	Negative	16	N16
NSUN7	Writer	HALLMARK_APOPTOSIS_Neg	-0.0620722	6.55e-10	Negative	10	N10
NSUN7	Writer	HALLMARK_MYC_TARGETS_V1_Neg	-0.0620393	6.69e-10	Negative	28	N28
YBX1	Reader	HALLMARK_NOTCH_SIGNALING_Neg	-0.0616017	8.8e-10	Negative	11	N11
ALYREF	Reader	HALLMARK_ESTROGEN_RESPONSE_LATE_Neg	-0.0615784	8.93e-10	Negative	14	N14
ALYREF	Reader	HALLMARK_PANCREAS_BETA_CELLS_Neg	-0.0601901	2.11e-09	Negative	50	N50
NSUN4	Writer	HALLMARK_APOPTOSIS_Neg	-0.0600362	2.32e-09	Negative	10	N10
NSUN4	Writer	HALLMARK_ESTROGEN_RESPONSE_EARLY_Neg	-0.0599273	2.48e-09	Negative	13	N13
NSUN3	Writer	HALLMARK_OXIDATIVE_PHOSPHORYLATION_Neg	-0.0599115	2.5e-09	Negative	34	N34
ALYREF	Reader	HALLMARK_KRAS_SIGNALING_DN_Neg	-0.0595323	3.15e-09	Negative	49	N49
NSUN2	Writer	HALLMARK_HEDGEHOG_SIGNALING_Neg	-0.0592698	3.7e-09	Negative	22	N22
NSUN4	Writer	HALLMARK_IL6_JAK_STAT3_SIGNALING_Neg	-0.0589088	4.59e-09	Negative	7	N7
NSUN2	Writer	HALLMARK_IL6_JAK_STAT3_SIGNALING_Neg	-0.058729	5.12e-09	Negative	7	N7
NSUN7	Writer	HALLMARK_COAGULATION_Neg	-0.0564364	1.97e-08	Negative	42	N42
DNMT2	Writer	HALLMARK_MYC_TARGETS_V2_Neg	-0.0549468	4.59e-08	Negative	29	N29
NSUN4	Writer	HALLMARK_TNFA_SIGNALING_VIA_NFKB_Neg	-0.0547933	5e-08	Negative	1	N1
ALYREF	Reader	HALLMARK_MITOTIC_SPINDLE_Neg	-0.0545235	5.82e-08	Negative	4	N4
ALYREF	Reader	HALLMARK_PI3K_AKT_MTOR_SIGNALING_Neg	-0.0542271	6.86e-08	Negative	25	N25
NSUN5	Writer	HALLMARK_ADIPOGENESIS_Neg	-0.0532182	1.2e-07	Negative	12	N12
NSUN4	Writer	HALLMARK_ALLOGRAFT_REJECTION_Neg	-0.053068	1.3e-07	Negative	46	N46
NSUN4	Writer	HALLMARK_REACTIVE_OXYGEN_SPECIES_PATHWAY_Neg	-0.05129	3.36e-07	Negative	36	N36
NSUN1	Writer	HALLMARK_INTERFERON_GAMMA_RESPONSE_Neg	-0.0511137	3.68e-07	Negative	19	N19
NSUN3	Writer	HALLMARK_COAGULATION_Neg	-0.0505905	4.84e-07	Negative	42	N42
NSUN2	Writer	HALLMARK_TNFA_SIGNALING_VIA_NFKB_Neg	-0.0499478	6.75e-07	Negative	1	N1
NSUN4	Writer	HALLMARK_INTERFERON_GAMMA_RESPONSE_Neg	-0.049118	1.03e-06	Negative	19	N19
NSUN5	Writer	HALLMARK_MTORC1_SIGNALING_Neg	-0.0483091	1.55e-06	Negative	26	N26
NSUN7	Writer	HALLMARK_E2F_TARGETS_Neg	-0.0475979	2.2e-06	Negative	27	N27
NSUN1	Writer	HALLMARK_MITOTIC_SPINDLE_Neg	-0.0468113	3.22e-06	Negative	4	N4
DNMT2	Writer	HALLMARK_BILE_ACID_METABOLISM_Neg	-0.0453461	6.48e-06	Negative	44	N44
NSUN4	Writer	HALLMARK_CHOLESTEROL_HOMEOSTASIS_Neg	-0.0446756	8.85e-06	Negative	3	N3
ALYREF	Reader	HALLMARK_P53_PATHWAY_Neg	-0.0441896	1.11e-05	Negative	37	N37
NSUN5	Writer	HALLMARK_CHOLESTEROL_HOMEOSTASIS_Neg	-0.0437454	1.36e-05	Negative	3	N3
NSUN7	Writer	HALLMARK_G2M_CHECKPOINT_Neg	-0.0435663	1.47e-05	Negative	9	N9
NSUN5	Writer	HALLMARK_P53_PATHWAY_Neg	-0.0425859	2.28e-05	Negative	37	N37
DNMT2	Writer	HALLMARK_INTERFERON_ALPHA_RESPONSE_Neg	-0.0424849	2.39e-05	Negative	18	N18
NSUN7	Writer	HALLMARK_OXIDATIVE_PHOSPHORYLATION_Neg	-0.0421646	2.75e-05	Negative	34	N34
YBX1	Reader	HALLMARK_APOPTOSIS_Neg	-0.0417703	3.26e-05	Negative	10	N10
NSUN5	Writer	HALLMARK_XENOBIOTIC_METABOLISM_Neg	-0.0416819	3.39e-05	Negative	32	N32
NSUN3	Writer	HALLMARK_APICAL_JUNCTION_Neg	-0.0410904	4.38e-05	Negative	20	N20
NSUN6	Writer	HALLMARK_UNFOLDED_PROTEIN_RESPONSE_Neg	-0.0401594	6.5e-05	Negative	24	N24
NSUN2	Writer	HALLMARK_TGF_BETA_SIGNALING_Neg	-0.0379438	0.000161048	Negative	6	N6
NSUN3	Writer	HALLMARK_P53_PATHWAY_Neg	-0.037853	0.000166989	Negative	37	N37
NSUN3	Writer	HALLMARK_APICAL_SURFACE_Neg	-0.0372442	0.000212427	Negative	21	N21
NSUN1	Writer	HALLMARK_ALLOGRAFT_REJECTION_Neg	-0.0349817	0.000504004	Negative	46	N46
NSUN2	Writer	HALLMARK_INTERFERON_GAMMA_RESPONSE_Neg	-0.0347298	0.000553244	Negative	19	N19
NSUN3	Writer	HALLMARK_NOTCH_SIGNALING_Neg	-0.03358	0.000840327	Negative	11	N11
NSUN4	Writer	HALLMARK_INTERFERON_ALPHA_RESPONSE_Neg	-0.0321154	0.00140589	Negative	18	N18
DNMT2	Writer	HALLMARK_COAGULATION_Neg	-0.0320281	0.00144874	Negative	42	N42
NSUN3	Writer	HALLMARK_UV_RESPONSE_UP_Neg	-0.03196	0.00148303	Negative	38	N38
NSUN7	Writer	HALLMARK_XENOBIOTIC_METABOLISM_Neg	-0.0318714	0.00152877	Negative	32	N32
NSUN7	Writer	HALLMARK_MYOGENESIS_Neg	-0.0303937	0.00250976	Negative	16	N16
NSUN1	Writer	HALLMARK_WNT_BETA_CATENIN_SIGNALING_Neg	-0.0295748	0.00327479	Negative	5	N5
NSUN5	Writer	HALLMARK_FATTY_ACID_METABOLISM_Neg	-0.0295137	0.00333956	Negative	33	N33
NSUN7	Writer	HALLMARK_HEDGEHOG_SIGNALING_Neg	-0.0289501	0.00399503	Negative	22	N22
NSUN2	Writer	HALLMARK_PEROXISOME_Neg	-0.0279278	0.00548863	Negative	45	N45
YBX1	Reader	HALLMARK_COAGULATION_Neg	-0.0264777	0.00847261	Negative	42	N42
NSUN7	Writer	HALLMARK_ANGIOGENESIS_Neg	-0.0257833	0.0103605	Negative	40	N40
NSUN2	Writer	HALLMARK_WNT_BETA_CATENIN_SIGNALING_Neg	-0.0256594	0.0107339	Negative	5	N5
NSUN7	Writer	HALLMARK_CHOLESTEROL_HOMEOSTASIS_Neg	-0.024774	0.0137709	Negative	3	N3
NSUN3	Writer	HALLMARK_ESTROGEN_RESPONSE_LATE_Neg	-0.02436	0.0154352	Negative	14	N14
NSUN2	Writer	HALLMARK_REACTIVE_OXYGEN_SPECIES_PATHWAY_Neg	-0.0239034	0.0174734	Negative	36	N36
NSUN2	Writer	HALLMARK_FATTY_ACID_METABOLISM_Neg	-0.0233017	0.020517	Negative	33	N33
NSUN7	Writer	HALLMARK_MITOTIC_SPINDLE_Neg	-0.0227615	0.0236339	Negative	4	N4
ALYREF	Reader	HALLMARK_FATTY_ACID_METABOLISM_Neg	-0.0225514	0.0249525	Negative	33	N33
NSUN1	Writer	HALLMARK_INTERFERON_ALPHA_RESPONSE_Neg	-0.0224167	0.025831	Negative	18	N18
NSUN7	Writer	HALLMARK_PANCREAS_BETA_CELLS_Neg	-0.0208495	0.0381825	Negative	50	N50
ALYREF	Reader	HALLMARK_INTERFERON_GAMMA_RESPONSE_Neg	-0.0205003	0.0415336	Negative	19	N19
NSUN3	Writer	HALLMARK_XENOBIOTIC_METABOLISM_Neg	-0.0202518	0.044067	Negative	32	N32
NSUN4	Writer	HALLMARK_BILE_ACID_METABOLISM_Neg	-0.0202362	0.0442304	Negative	44	N44
NSUN7	Writer	HALLMARK_PROTEIN_SECRETION_Pos	0.020604	0.0405133	Positive	17	P17
NSUN7	Writer	HALLMARK_ESTROGEN_RESPONSE_LATE_Pos	0.0222774	0.026768	Positive	14	P14
NSUN7	Writer	HALLMARK_UV_RESPONSE_DN_Pos	0.0225584	0.0249079	Positive	39	P39
NSUN4	Writer	HALLMARK_HEME_METABOLISM_Pos	0.0226462	0.0243498	Positive	41	P41
YBX1	Reader	HALLMARK_INTERFERON_GAMMA_RESPONSE_Pos	0.0227772	0.0235379	Positive	19	P19
YBX1	Reader	HALLMARK_COMPLEMENT_Pos	0.0227831	0.0235019	Positive	23	P23
NSUN2	Writer	HALLMARK_CHOLESTEROL_HOMEOSTASIS_Pos	0.0233327	0.0203497	Positive	3	P3
NSUN7	Writer	HALLMARK_ESTROGEN_RESPONSE_EARLY_Pos	0.0234152	0.0199099	Positive	13	P13
NSUN3	Writer	HALLMARK_ADIPOGENESIS_Pos	0.0259892	0.00976506	Positive	12	P12
YBX1	Reader	HALLMARK_PEROXISOME_Pos	0.026048	0.00960052	Positive	45	P45
NSUN7	Writer	HALLMARK_NOTCH_SIGNALING_Pos	0.0266297	0.00810296	Positive	11	P11
NSUN3	Writer	HALLMARK_PANCREAS_BETA_CELLS_Pos	0.027213	0.00681474	Positive	50	P50
NSUN3	Writer	HALLMARK_ESTROGEN_RESPONSE_EARLY_Pos	0.0272377	0.00676454	Positive	13	P13
DNMT2	Writer	HALLMARK_TNFA_SIGNALING_VIA_NFKB_Pos	0.0282257	0.00500826	Positive	1	P1
NSUN7	Writer	HALLMARK_FATTY_ACID_METABOLISM_Pos	0.0299718	0.00288066	Positive	33	P33
NSUN7	Writer	HALLMARK_PEROXISOME_Pos	0.0323705	0.0012872	Positive	45	P45
DNMT2	Writer	HALLMARK_PANCREAS_BETA_CELLS_Pos	0.0326998	0.00114766	Positive	50	P50
NSUN7	Writer	HALLMARK_TGF_BETA_SIGNALING_Pos	0.0342517	0.000659257	Positive	6	P6
NSUN4	Writer	HALLMARK_OXIDATIVE_PHOSPHORYLATION_Pos	0.0367862	0.000254012	Positive	34	P34
DNMT2	Writer	HALLMARK_INFLAMMATORY_RESPONSE_Pos	0.0371919	0.000216834	Positive	31	P31
YBX1	Reader	HALLMARK_IL6_JAK_STAT3_SIGNALING_Pos	0.038455	0.000131171	Positive	7	P7
YBX1	Reader	HALLMARK_PI3K_AKT_MTOR_SIGNALING_Pos	0.0391679	9.81e-05	Positive	25	P25
NSUN3	Writer	HALLMARK_CHOLESTEROL_HOMEOSTASIS_Pos	0.0397848	7.6e-05	Positive	3	P3
YBX1	Reader	HALLMARK_INFLAMMATORY_RESPONSE_Pos	0.0400163	6.9e-05	Positive	31	P31
DNMT2	Writer	HALLMARK_COMPLEMENT_Pos	0.0406245	5.34e-05	Positive	23	P23
NSUN7	Writer	HALLMARK_BILE_ACID_METABOLISM_Pos	0.0406778	5.22e-05	Positive	44	P44
NSUN6	Writer	HALLMARK_DNA_REPAIR_Pos	0.0425207	2.35e-05	Positive	8	P8
NSUN3	Writer	HALLMARK_IL2_STAT5_SIGNALING_Pos	0.0439724	1.22e-05	Positive	43	P43
YBX1	Reader	HALLMARK_HYPOXIA_Pos	0.0449493	7.8e-06	Positive	2	P2
DNMT2	Writer	HALLMARK_APOPTOSIS_Pos	0.0457201	5.43e-06	Positive	10	P10
DNMT2	Writer	HALLMARK_ALLOGRAFT_REJECTION_Pos	0.0466187	3.54e-06	Positive	46	P46
NSUN2	Writer	HALLMARK_OXIDATIVE_PHOSPHORYLATION_Pos	0.0475116	2.29e-06	Positive	34	P34
DNMT2	Writer	HALLMARK_IL6_JAK_STAT3_SIGNALING_Pos	0.0493686	9.07e-07	Positive	7	P7
NSUN4	Writer	HALLMARK_GLYCOLYSIS_Pos	0.0509803	3.95e-07	Positive	35	P35
NSUN4	Writer	HALLMARK_ANDROGEN_RESPONSE_Pos	0.0511267	3.66e-07	Positive	15	P15
NSUN3	Writer	HALLMARK_TNFA_SIGNALING_VIA_NFKB_Pos	0.0517038	2.7e-07	Positive	1	P1
NSUN3	Writer	HALLMARK_ALLOGRAFT_REJECTION_Pos	0.0522853	1.98e-07	Positive	46	P46
DNMT2	Writer	HALLMARK_IL2_STAT5_SIGNALING_Pos	0.0523591	1.9e-07	Positive	43	P43
NSUN6	Writer	HALLMARK_MYC_TARGETS_V2_Pos	0.05353	1.01e-07	Positive	29	P29
NSUN3	Writer	HALLMARK_HEDGEHOG_SIGNALING_Pos	0.0536968	9.2e-08	Positive	22	P22
NSUN7	Writer	HALLMARK_WNT_BETA_CATENIN_SIGNALING_Pos	0.0554492	3.46e-08	Positive	5	P5
NSUN5	Writer	HALLMARK_GLYCOLYSIS_Pos	0.0559216	2.64e-08	Positive	35	P35
NSUN1	Writer	HALLMARK_SPERMATOGENESIS_Pos	0.055978	2.56e-08	Positive	47	P47
ALYREF	Reader	HALLMARK_CHOLESTEROL_HOMEOSTASIS_Pos	0.0560895	2.4e-08	Positive	3	P3
NSUN4	Writer	HALLMARK_PI3K_AKT_MTOR_SIGNALING_Pos	0.0573899	1.13e-08	Positive	25	P25
YBX1	Reader	HALLMARK_FATTY_ACID_METABOLISM_Pos	0.0593748	3.47e-09	Positive	33	P33
NSUN4	Writer	HALLMARK_ADIPOGENESIS_Pos	0.0626947	4.41e-10	Positive	12	P12
DNMT2	Writer	HALLMARK_NOTCH_SIGNALING_Pos	0.0656082	6.61e-11	Positive	11	P11
NSUN4	Writer	HALLMARK_DNA_REPAIR_Pos	0.0675409	1.79e-11	Positive	8	P8
NSUN3	Writer	HALLMARK_INFLAMMATORY_RESPONSE_Pos	0.0675906	1.73e-11	Positive	31	P31
NSUN4	Writer	HALLMARK_FATTY_ACID_METABOLISM_Pos	0.0695433	4.46e-12	Positive	33	P33
YBX1	Reader	HALLMARK_ADIPOGENESIS_Pos	0.0698217	3.67e-12	Positive	12	P12
NSUN3	Writer	HALLMARK_IL6_JAK_STAT3_SIGNALING_Pos	0.0712503	1.32e-12	Positive	7	P7
NSUN2	Writer	HALLMARK_ANDROGEN_RESPONSE_Pos	0.0741766	1.53e-13	Positive	15	P15
NSUN4	Writer	HALLMARK_MITOTIC_SPINDLE_Pos	0.0749158	8.79e-14	Positive	4	P4
NSUN4	Writer	HALLMARK_PEROXISOME_Pos	0.0769635	1.82e-14	Positive	45	P45
NSUN2	Writer	HALLMARK_UV_RESPONSE_UP_Pos	0.0775875	1.11e-14	Positive	38	P38
NSUN4	Writer	HALLMARK_SPERMATOGENESIS_Pos	0.0799468	1.78e-15	Positive	47	P47
NSUN3	Writer	HALLMARK_INTERFERON_ALPHA_RESPONSE_Pos	0.0802134	1.33e-15	Positive	18	P18
NSUN3	Writer	HALLMARK_INTERFERON_GAMMA_RESPONSE_Pos	0.0831386	<2e-16	Positive	19	P19
NSUN5	Writer	HALLMARK_MYC_TARGETS_V1_Pos	0.084942	<2e-16	Positive	28	P28
NSUN1	Writer	HALLMARK_GLYCOLYSIS_Pos	0.0856801	<2e-16	Positive	35	P35
NSUN3	Writer	HALLMARK_FATTY_ACID_METABOLISM_Pos	0.0881121	<2e-16	Positive	33	P33
DNMT2	Writer	HALLMARK_EPITHELIAL_MESENCHYMAL_TRANSITION_Pos	0.0892268	<2e-16	Positive	30	P30
DNMT2	Writer	HALLMARK_SPERMATOGENESIS_Pos	0.0900149	<2e-16	Positive	47	P47
NSUN6	Writer	HALLMARK_MYC_TARGETS_V1_Pos	0.0901421	<2e-16	Positive	28	P28
DNMT2	Writer	HALLMARK_ANGIOGENESIS_Pos	0.0902588	<2e-16	Positive	40	P40
DNMT2	Writer	HALLMARK_MTORC1_SIGNALING_Pos	0.0904324	<2e-16	Positive	26	P26
DNMT2	Writer	HALLMARK_HEME_METABOLISM_Pos	0.0964191	<2e-16	Positive	41	P41
NSUN3	Writer	HALLMARK_BILE_ACID_METABOLISM_Pos	0.0968918	<2e-16	Positive	44	P44
NSUN3	Writer	HALLMARK_SPERMATOGENESIS_Pos	0.0984526	<2e-16	Positive	47	P47
NSUN3	Writer	HALLMARK_COMPLEMENT_Pos	0.0987223	<2e-16	Positive	23	P23
NSUN3	Writer	HALLMARK_KRAS_SIGNALING_UP_Pos	0.0999815	<2e-16	Positive	48	P48
NSUN2	Writer	HALLMARK_PROTEIN_SECRETION_Pos	0.10081	<2e-16	Positive	17	P17
NSUN5	Writer	HALLMARK_E2F_TARGETS_Pos	0.101056	<2e-16	Positive	27	P27
DNMT2	Writer	HALLMARK_WNT_BETA_CATENIN_SIGNALING_Pos	0.101268	<2e-16	Positive	5	P5
NSUN4	Writer	HALLMARK_PROTEIN_SECRETION_Pos	0.10337	<2e-16	Positive	17	P17
DNMT2	Writer	HALLMARK_KRAS_SIGNALING_UP_Pos	0.103935	<2e-16	Positive	48	P48
NSUN5	Writer	HALLMARK_UV_RESPONSE_UP_Pos	0.105854	<2e-16	Positive	38	P38
NSUN3	Writer	HALLMARK_MYC_TARGETS_V1_Pos	0.107712	<2e-16	Positive	28	P28
YBX1	Reader	HALLMARK_ALLOGRAFT_REJECTION_Pos	0.109625	<2e-16	Positive	46	P46
NSUN4	Writer	HALLMARK_MTORC1_SIGNALING_Pos	0.114721	<2e-16	Positive	26	P26
NSUN3	Writer	HALLMARK_APOPTOSIS_Pos	0.114831	<2e-16	Positive	10	P10
NSUN2	Writer	HALLMARK_GLYCOLYSIS_Pos	0.115395	<2e-16	Positive	35	P35
NSUN4	Writer	HALLMARK_E2F_TARGETS_Pos	0.115886	<2e-16	Positive	27	P27
NSUN3	Writer	HALLMARK_PEROXISOME_Pos	0.121322	<2e-16	Positive	45	P45
NSUN4	Writer	HALLMARK_G2M_CHECKPOINT_Pos	0.122893	<2e-16	Positive	9	P9
NSUN1	Writer	HALLMARK_UV_RESPONSE_UP_Pos	0.123186	<2e-16	Positive	38	P38
NSUN4	Writer	HALLMARK_MYC_TARGETS_V2_Pos	0.123685	<2e-16	Positive	29	P29
DNMT2	Writer	HALLMARK_E2F_TARGETS_Pos	0.123733	<2e-16	Positive	27	P27
NSUN1	Writer	HALLMARK_REACTIVE_OXYGEN_SPECIES_PATHWAY_Pos	0.124389	<2e-16	Positive	36	P36
NSUN3	Writer	HALLMARK_E2F_TARGETS_Pos	0.12708	<2e-16	Positive	27	P27
DNMT2	Writer	HALLMARK_PI3K_AKT_MTOR_SIGNALING_Pos	0.131932	<2e-16	Positive	25	P25
NSUN2	Writer	HALLMARK_SPERMATOGENESIS_Pos	0.132037	<2e-16	Positive	47	P47
NSUN2	Writer	HALLMARK_PI3K_AKT_MTOR_SIGNALING_Pos	0.133602	<2e-16	Positive	25	P25
DNMT2	Writer	HALLMARK_HEDGEHOG_SIGNALING_Pos	0.134783	<2e-16	Positive	22	P22
NSUN3	Writer	HALLMARK_TGF_BETA_SIGNALING_Pos	0.148372	<2e-16	Positive	6	P6
NSUN1	Writer	HALLMARK_OXIDATIVE_PHOSPHORYLATION_Pos	0.150989	<2e-16	Positive	34	P34
NSUN4	Writer	HALLMARK_UNFOLDED_PROTEIN_RESPONSE_Pos	0.153645	<2e-16	Positive	24	P24
DNMT2	Writer	HALLMARK_G2M_CHECKPOINT_Pos	0.162098	<2e-16	Positive	9	P9
DNMT2	Writer	HALLMARK_UNFOLDED_PROTEIN_RESPONSE_Pos	0.166288	<2e-16	Positive	24	P24
NSUN3	Writer	HALLMARK_G2M_CHECKPOINT_Pos	0.169923	<2e-16	Positive	9	P9
NSUN2	Writer	HALLMARK_DNA_REPAIR_Pos	0.173195	<2e-16	Positive	8	P8
NSUN4	Writer	HALLMARK_MYC_TARGETS_V1_Pos	0.176694	<2e-16	Positive	28	P28
ALYREF	Reader	HALLMARK_GLYCOLYSIS_Pos	0.187714	<2e-16	Positive	35	P35
DNMT2	Writer	HALLMARK_MYC_TARGETS_V1_Pos	0.187743	<2e-16	Positive	28	P28
ALYREF	Reader	HALLMARK_UNFOLDED_PROTEIN_RESPONSE_Pos	0.188033	<2e-16	Positive	24	P24
NSUN1	Writer	HALLMARK_MTORC1_SIGNALING_Pos	0.192091	<2e-16	Positive	26	P26
NSUN3	Writer	HALLMARK_UV_RESPONSE_DN_Pos	0.196111	<2e-16	Positive	39	P39
NSUN3	Writer	HALLMARK_UNFOLDED_PROTEIN_RESPONSE_Pos	0.197183	<2e-16	Positive	24	P24
NSUN3	Writer	HALLMARK_MTORC1_SIGNALING_Pos	0.206633	<2e-16	Positive	26	P26
YBX1	Reader	HALLMARK_UV_RESPONSE_UP_Pos	0.206859	<2e-16	Positive	38	P38
YBX1	Reader	HALLMARK_SPERMATOGENESIS_Pos	0.213929	<2e-16	Positive	47	P47
NSUN5	Writer	HALLMARK_REACTIVE_OXYGEN_SPECIES_PATHWAY_Pos	0.218396	<2e-16	Positive	36	P36
DNMT2	Writer	HALLMARK_TGF_BETA_SIGNALING_Pos	0.220548	<2e-16	Positive	6	P6
DNMT2	Writer	HALLMARK_MITOTIC_SPINDLE_Pos	0.223412	<2e-16	Positive	4	P4
NSUN3	Writer	HALLMARK_HEME_METABOLISM_Pos	0.226171	<2e-16	Positive	41	P41
NSUN2	Writer	HALLMARK_MITOTIC_SPINDLE_Pos	0.227378	<2e-16	Positive	4	P4
ALYREF	Reader	HALLMARK_MTORC1_SIGNALING_Pos	0.228083	<2e-16	Positive	26	P26
ALYREF	Reader	HALLMARK_OXIDATIVE_PHOSPHORYLATION_Pos	0.231162	<2e-16	Positive	34	P34
NSUN1	Writer	HALLMARK_UNFOLDED_PROTEIN_RESPONSE_Pos	0.231215	<2e-16	Positive	24	P24
NSUN3	Writer	HALLMARK_PI3K_AKT_MTOR_SIGNALING_Pos	0.231277	<2e-16	Positive	25	P25
DNMT2	Writer	HALLMARK_ANDROGEN_RESPONSE_Pos	0.231697	<2e-16	Positive	15	P15
DNMT2	Writer	HALLMARK_UV_RESPONSE_DN_Pos	0.232972	<2e-16	Positive	39	P39
YBX1	Reader	HALLMARK_REACTIVE_OXYGEN_SPECIES_PATHWAY_Pos	0.234164	<2e-16	Positive	36	P36
YBX1	Reader	HALLMARK_UNFOLDED_PROTEIN_RESPONSE_Pos	0.237725	<2e-16	Positive	24	P24
NSUN1	Writer	HALLMARK_G2M_CHECKPOINT_Pos	0.239318	<2e-16	Positive	9	P9
NSUN3	Writer	HALLMARK_MITOTIC_SPINDLE_Pos	0.240547	<2e-16	Positive	4	P4
ALYREF	Reader	HALLMARK_SPERMATOGENESIS_Pos	0.24337	<2e-16	Positive	47	P47
ALYREF	Reader	HALLMARK_UV_RESPONSE_UP_Pos	0.245912	<2e-16	Positive	38	P38
YBX1	Reader	HALLMARK_GLYCOLYSIS_Pos	0.246442	<2e-16	Positive	35	P35
YBX1	Reader	HALLMARK_OXIDATIVE_PHOSPHORYLATION_Pos	0.25119	<2e-16	Positive	34	P34
NSUN5	Writer	HALLMARK_OXIDATIVE_PHOSPHORYLATION_Pos	0.254802	<2e-16	Positive	34	P34
ALYREF	Reader	HALLMARK_REACTIVE_OXYGEN_SPECIES_PATHWAY_Pos	0.25837	<2e-16	Positive	36	P36
YBX1	Reader	HALLMARK_G2M_CHECKPOINT_Pos	0.270817	<2e-16	Positive	9	P9
DNMT2	Writer	HALLMARK_PROTEIN_SECRETION_Pos	0.272997	<2e-16	Positive	17	P17
YBX1	Reader	HALLMARK_MTORC1_SIGNALING_Pos	0.282128	<2e-16	Positive	26	P26
NSUN1	Writer	HALLMARK_E2F_TARGETS_Pos	0.290788	<2e-16	Positive	27	P27
NSUN3	Writer	HALLMARK_ANDROGEN_RESPONSE_Pos	0.299163	<2e-16	Positive	15	P15
NSUN2	Writer	HALLMARK_MTORC1_SIGNALING_Pos	0.318605	<2e-16	Positive	26	P26
NSUN2	Writer	HALLMARK_E2F_TARGETS_Pos	0.321402	<2e-16	Positive	27	P27
ALYREF	Reader	HALLMARK_G2M_CHECKPOINT_Pos	0.326595	<2e-16	Positive	9	P9
YBX1	Reader	HALLMARK_E2F_TARGETS_Pos	0.332223	<2e-16	Positive	27	P27
NSUN2	Writer	HALLMARK_G2M_CHECKPOINT_Pos	0.334497	<2e-16	Positive	9	P9
NSUN2	Writer	HALLMARK_MYC_TARGETS_V2_Pos	0.346117	<2e-16	Positive	29	P29
NSUN2	Writer	HALLMARK_MYC_TARGETS_V1_Pos	0.353477	<2e-16	Positive	28	P28
NSUN1	Writer	HALLMARK_MYC_TARGETS_V1_Pos	0.357079	<2e-16	Positive	28	P28
NSUN5	Writer	HALLMARK_MYC_TARGETS_V2_Pos	0.364166	<2e-16	Positive	29	P29
NSUN1	Writer	HALLMARK_DNA_REPAIR_Pos	0.374106	<2e-16	Positive	8	P8
YBX1	Reader	HALLMARK_DNA_REPAIR_Pos	0.378764	<2e-16	Positive	8	P8
NSUN2	Writer	HALLMARK_UNFOLDED_PROTEIN_RESPONSE_Pos	0.379897	<2e-16	Positive	24	P24
ALYREF	Reader	HALLMARK_MYC_TARGETS_V1_Pos	0.397514	<2e-16	Positive	28	P28
NSUN3	Writer	HALLMARK_PROTEIN_SECRETION_Pos	0.39872	<2e-16	Positive	17	P17
NSUN5	Writer	HALLMARK_DNA_REPAIR_Pos	0.421549	<2e-16	Positive	8	P8
YBX1	Reader	HALLMARK_MYC_TARGETS_V1_Pos	0.421688	<2e-16	Positive	28	P28
ALYREF	Reader	HALLMARK_E2F_TARGETS_Pos	0.427179	<2e-16	Positive	27	P27
YBX1	Reader	HALLMARK_MYC_TARGETS_V2_Pos	0.436876	<2e-16	Positive	29	P29
ALYREF	Reader	HALLMARK_MYC_TARGETS_V2_Pos	0.521408	<2e-16	Positive	29	P29
ALYREF	Reader	HALLMARK_DNA_REPAIR_Pos	0.584057	<2e-16	Positive	8	P8
NSUN1	Writer	HALLMARK_MYC_TARGETS_V2_Pos	0.588311	<2e-16	Positive	29	P29

## Sheet: Table S8
Table S8. Different expression genes by comparing NSUN2 knockdown groups with wildtype groups of T24 cell lines.
ID	logFC	P.Value
DNMT2	-0.3375	0.00723593
NSUN1	-0.2615	0.0126651
NSUN2	-3.247	1.94e-05
NSUN3	-0.4865	0.00353521
NSUN4	-0.878	0.00198716
NSUN5	0.713	0.000878838
NSUN6	-0.577	0.00778302
YBX1	-0.277	0.0126504
A4GALT	0.673	0.0113771
AACS	0.404	0.00413141
AADACP1	1.179	0.0154629
AADAT	-0.719	0.00416334
AAED1	0.341	0.0164197
AAGAB	-0.293	0.0158763
AAMDC	0.585	0.00236878
AAR2	0.4375	0.00575514
AARS	0.204	0.0486374
AASDHPPT	-0.3785	0.0247801
AASS	-0.513	0.00495398
AATK	1.4165	0.00333707
ABCA11P	-0.6565	0.00453813
ABCA12	0.5895	0.0234156
ABCA2	0.496	0.0149946
ABCA3	0.68	0.00374469
ABCA7	0.7785	0.00384195
ABCB10	-1.1545	0.00075373
ABCB8	0.534	0.00234112
ABCC10	1.043	0.000438052
ABCC11	-1.07	0.0259076
ABCC3	1.0525	0.00094041
ABCC5	0.3005	0.0102523
ABCC9	4.354	0.00191998
ABCD1	1.0925	0.000593549
ABCD2	-1.373	0.0333936
ABCD3	-0.7155	0.0017452
ABCD4	0.2755	0.0130454
ABCE1	-0.8	0.000721927
ABCF1	-0.432	0.00430759
ABCF3	0.297	0.0113024
ABHD11	0.4215	0.0037415
ABHD13	-0.21	0.0344946
ABHD14A	0.5755	0.0185977
ABHD15	0.447	0.0150693
ABHD16B	-1.3305	0.00163988
ABHD17A	0.8065	0.026502
ABHD17C	-0.485	0.007144
ABHD3	0.3515	0.00741161
ABHD4	0.199	0.0463796
ABHD5	0.3845	0.00700906
ABHD8	0.491	0.0260869
ABI2	-0.5145	0.0058688
ABL1	0.191	0.0327948
ABL2	0.2095	0.0285208
ABLIM1	-0.667	0.00128499
ABR	0.417	0.00426634
ABRACL	-0.3715	0.00704531
ABTB1	1.2605	0.00297408
ABTB2	0.9005	0.00119916
AC002456.2	-1.246	0.00768836
AC002480.3	-0.368	0.00575203
AC004041.2	1.0325	0.0227749
AC004156.3	1.474	0.00422509
AC004381.6	0.515	0.00646044
AC004988.1	1.538	0.00494368
AC005077.14	1.8965	0.0166322
AC005253.2	-1.75	0.00904555
AC005253.4	-2.1715	0.000295563
AC005523.2	-1.563	0.0482349
AC005559.3	1.865	0.0191244
AC005592.2	-0.749	0.0323594
AC005614.3	-1.8325	0.00243074
AC005682.5	-1.1425	0.00760405
AC005740.5	-1.125	0.0303728
AC005776.1	-1.126	0.0293204
AC005785.2	-1.3175	0.00216191
AC005944.2	-1.753	0.00225078
AC006160.5	2.319	0.0125809
AC006547.15	-1.3055	0.0205831
AC006942.4	1.83	0.0470688
AC006978.6	0.7075	0.0435124
AC007246.3	-0.5935	0.0079188
AC007560.1	1.785	0.0227645
AC007952.5	2.0955	0.014504
AC008746.3	1.1	0.0171612
AC008850.3	-0.5475	0.021958
AC009133.15	-2.1645	0.00102281
AC009502.4	0.96	0.0114746
AC009505.2	-2.131	0.038262
AC009506.1	0.3375	0.0180285
AC009948.5	-0.7285	0.0342534
AC009967.3	0.75	0.0177819
AC010150.1	-1.121	0.0169081
AC010240.2	1.05	0.00658375
AC010761.8	-3.1275	0.00474391
AC010974.3	1.05	0.00658375
AC011753.5	1.14	0.00354286
AC012146.7	-0.602	0.00138794
AC012368.1	-2.988	0.0475644
AC012370.2	-1.026	0.004637
AC012507.4	1.8945	0.00100038
AC015971.2	-1.578	0.000189649
AC016712.3	1.64	0.0194609
AC016722.4	-2.2535	0.013917
AC016739.3	-0.915	0.0434269
AC016747.3	-0.606	0.0172528
AC017074.3	-0.6625	0.0136764
AC017101.10	1.42	0.0214096
AC018766.4	0.631	0.012874
AC019172.2	2.29	0.0246912
AC020571.3	1.58	0.0188007
AC020931.1	0.8075	0.0406897
AC021218.2	0.8305	0.0010016
AC025335.1	-0.94	0.00915547
AC025918.2	-2.2885	0.00524512
AC026167.1	-2.295	0.00154867
AC026471.6	2.77	0.0499022
AC058791.1	0.3375	0.00793072
AC068137.13	1.27	0.026048
AC068580.5	1.0905	0.0164022
AC068580.6	-2.1915	0.00574889
AC069368.3	-1.077	0.0327678
AC069513.4	-1.281	0.0181347
AC073043.1	-0.5945	0.0437649
AC073046.25	1.5035	0.0215541
AC073072.5	-1.6095	0.0101332
AC074212.6	-1.0595	0.0430131
AC078852.1	1.315	0.0259395
AC078852.2	0.919	0.0324468
AC078883.3	-2.56	0.0146579
AC078883.4	-0.789	0.00664894
AC079305.10	-1.9135	0.0140618
AC079742.4	-1.5975	0.00325499
AC079753.4	0.9385	0.00746376
AC083884.8	-1.528	0.00466208
AC083899.3	-0.277	0.0303485
AC083949.1	-0.99	0.0108629
AC084082.3	1.68	0.0159078
AC084125.4	-1.581	0.044064
AC087499.5	2.0525	0.0190359
AC090587.2	0.6205	0.0466594
AC090587.4	0.772	0.0264704
AC090587.5	1.535	0.0379721
AC090810.1	-2.1555	0.00271043
AC091633.2	0.634	0.00255493
AC092155.1	1.18	0.0296198
AC092168.2	-3.136	0.0362085
AC092574.2	-2.6355	0.00260161
AC092614.2	-1.1005	0.0183311
AC093323.3	-0.5625	0.00292746
AC093375.1	-1.178	0.0227335
AC093430.1	1.7	0.0406689
AC093818.1	-1.025	0.00340884
AC093838.4	0.3895	0.014991
AC096559.1	-1.054	0.0493263
AC096664.1	1.83	0.0207976
AC099552.4	1.52	0.0411131
AC100830.4	-0.7095	0.0124174
AC104655.2	-1.36	0.0375955
AC104841.1	1.9	0.0365919
AC105402.3	1.57	0.00476461
AC106900.6	1.59	0.000181815
AC107081.5	-1.315	0.0189479
AC108004.3	1.05	0.00658375
AC108142.1	-2.1675	0.00497275
AC108676.1	1.7375	0.00123057
AC129778.2	0.9855	0.0300595
AC133528.2	-0.8645	0.00286266
AC137932.4	-1.68	0.0208412
AC139452.2	1.27	0.026048
AC142528.1	-2.5595	0.00241392
AC253576.2	0.624	0.0489125
ACAD10	0.217	0.033535
ACADS	0.712	0.0222764
ACADSB	-0.861	0.000697454
ACADVL	0.869	0.00231148
ACAP2	0.37	0.00699009
ACAP3	1.643	0.000312019
ACAT1	-1.5845	0.000660824
ACAT2	-0.863	0.000629143
ACBD3	0.223	0.0202699
ACBD5	0.3795	0.0118536
ACD	0.6695	0.0019422
ACER2	0.7825	0.00745579
ACER3	-0.494	0.00335345
ACLY	-0.3285	0.0076516
ACN9	-0.5265	0.00295436
ACO2	0.2815	0.0130541
ACOT2	0.44	0.0469695
ACOT4	-0.645	0.0495979
ACOT7	0.177	0.0369762
ACP2	0.5375	0.00514332
ACP6	-0.3635	0.0401411
ACSL1	-0.4665	0.00349192
ACSL3	-0.5985	0.00317912
ACSL5	1.5055	0.000375497
ACSS1	0.6295	0.00744301
ACTA1	1.1395	0.0434922
ACTBL2	1.4285	0.046943
ACTBP9	1.995	0.0187122
ACTG1	0.6625	0.00104653
ACTG1P1	1.48	0.0301761
ACTG1P2	1.42	0.0214096
ACTR1A	0.221	0.0249102
ACTR1B	0.5295	0.00201913
ACTR2	-0.3375	0.0163059
ACTR3	-0.24	0.0355892
ACTR3B	-0.9465	0.00383633
ACTR6	-0.8565	0.00220991
ACVR2B	0.7195	0.0024877
ACYP2	0.5155	0.0185239
ADA	-1.8075	6.54e-05
ADAL	-0.56	0.0162343
ADAM11	-0.8625	0.0121506
ADAM12	1.776	0.000174358
ADAM15	0.394	0.00779668
ADAM17	0.5815	0.0112282
ADAM19	1.623	0.000135885
ADAM21	-1.418	0.00553855
ADAM22	-0.812	0.000989844
ADAM32	-0.5585	0.0379883
ADAM8	1.3835	0.0019649
ADAMTS1	0.955	0.000492944
ADAMTS13	0.9125	0.0193035
ADAMTS15	0.812	0.0160506
ADAMTS19	-1.481	0.00817956
ADAMTS3	-0.5845	0.00451097
ADAMTS5	0.883	0.00174724
ADAMTS6	-0.343	0.0153699
ADAMTS7	1.154	0.0017299
ADAMTS9	0.7035	0.00147577
ADAMTSL5	1.1895	0.0011607
ADAP2	-0.719	0.000839891
ADAT2	-0.8	0.0175371
ADAT3	0.9595	0.0273222
ADCK2	0.271	0.0482503
ADCK4	0.6465	0.00318416
ADCK5	0.944	0.000419068
ADCY7	0.455	0.0230613
ADCY9	0.5295	0.0022963
ADD3	-0.8185	0.00152115
ADH5	-0.2785	0.0142718
ADIPOR2	-1.862	9.34e-05
ADK	-0.648	0.00106007
ADM2	1.3375	0.0193883
ADM5	-0.383	0.0408156
ADO	-0.927	0.00167288
ADORA2B	0.1935	0.0474113
ADPRHL2	0.5105	0.00804788
ADPRM	-0.358	0.0428238
ADRA2C	1.2515	0.0483122
ADRB1	1.269	0.00334197
ADRB2	1.016	0.0010608
ADRBK1	0.5995	0.00144681
ADRM1	0.674	0.00123217
AEBP1	3.45	0.0424065
AEBP2	-0.2685	0.0130589
AEN	0.408	0.00412814
AES	0.4925	0.00491581
AF129075.5	-0.7125	0.00255587
AF131215.2	-0.545	0.0324559
AF131215.9	-0.828	0.0099347
AF196970.3	-2.256	0.0195698
AFAP1	-0.9455	0.000607523
AFAP1L2	-0.197	0.0288697
AFF3	0.6495	0.0228513
AFF4	0.173	0.0381676
AFG3L1P	0.352	0.0345011
AGAP1	0.378	0.0196056
AGAP2-AS1	0.3665	0.0320537
AGAP3	0.274	0.0181907
AGER	0.235	0.0219725
AGFG1	0.2625	0.0162806
AGFG2	0.846	0.0013288
AGK	-0.322	0.00917667
AGL	-0.671	0.00119056
AGO4	1.146	0.000280832
AGPAT1	0.4295	0.00469984
AGPAT2	0.836	0.00225213
AGPAT3	0.449	0.00564085
AGPAT5	-0.277	0.02301
AGPAT6	0.3985	0.00481217
AGPAT9	0.3715	0.0119789
AGPS	-0.4385	0.00642607
AGRN	0.979	0.00105859
AGTPBP1	-0.213	0.0299462
AGTRAP	0.501	0.00279428
AHCYL2	-0.72	0.00104861
AHDC1	0.313	0.012964
AHNAK	0.3155	0.00984159
AHNAK2	0.776	0.000712988
AHR	0.386	0.0423801
AHSA1	-0.257	0.0157548
AHSA2	0.2485	0.0232115
AIDA	-0.467	0.0499919
AIF1L	-1.1665	0.00141014
AIFM1	-0.176	0.0345171
AIFM2	0.55	0.00469569
AIMP1	-0.571	0.0061071
AIP	0.235	0.030718
AK1	0.6665	0.0417507
AK2	-0.7535	0.000774096
AKAP1	-0.8535	0.000836663
AKAP11	-0.4275	0.00444423
AKAP12	0.229	0.0196756
AKAP13	-0.2615	0.01946
AKAP17A	0.598	0.00168595
AKAP6	-0.28	0.029611
AKAP7	-0.4105	0.00563234
AKAP8L	0.3545	0.00643244
AKAP9	-1.08	0.000313278
AKIRIN2	0.233	0.0414295
AKR1A1	0.2765	0.0132154
AKR7A2	0.4945	0.00256872
AKT1	0.397	0.00905956
AKT1S1	0.3775	0.00506849
AKT3-IT1	2.45	0.00143988
AL133493.2	-0.9985	0.00196053
AL138706.1	1.42	0.0214096
AL590762.6	1.419	0.0091745
ALAD	-0.256	0.0329412
ALCAM	-0.9485	0.000519442
ALDH16A1	0.3785	0.0128799
ALDH18A1	-0.1585	0.0482149
ALDH1A2	1.91	0.0186655
ALDH1A3	-0.222	0.0362393
ALDH1B1	-0.734	0.0017669
ALDH3A2	-0.344	0.00943817
ALDH4A1	0.486	0.0231332
ALDH5A1	-0.6985	0.011098
ALDH6A1	0.4255	0.0453837
ALDH7A1	-0.3875	0.00972931
ALDH8A1	0.7055	0.00760692
ALG1	0.391	0.0118353
ALG12	0.561	0.00221244
ALG14	-1.4255	0.0406886
ALG1L15P	1.05	0.00658375
ALG2	0.3115	0.00859405
ALG3	0.2355	0.0268373
ALG8	-0.3315	0.0104845
ALKBH2	-0.386	0.0192614
ALKBH5	-0.2275	0.0416714
ALKBH7	0.936	0.00042339
ALKBH8	-0.3795	0.00753892
ALMS1-IT1	-0.738	0.0393916
ALOX5AP	1.3505	0.0269412
ALOXE3	1.5665	0.00387144
ALPK2	0.726	0.00185407
ALS2	-0.5985	0.00158341
ALS2CL	0.728	0.00267846
AMBP	4.114	0.00862858
AMBRA1	0.322	0.0097818
AMD1	-0.4165	0.00467186
AMDHD1	0.6765	0.0134439
AMDHD2	1.088	0.00326481
AMFR	0.5465	0.00188179
AMH	0.725	0.00491389
AMIGO1	0.3245	0.021961
AMIGO2	-0.617	0.00405957
AMMECR1	-0.4925	0.0369213
AMN	-2.6565	0.00229365
AMN1	-0.184	0.044902
AMOT	-0.6635	0.00948833
AMOTL1	-0.1855	0.0381875
AMPD3	1.682	0.000315663
AMT	0.6385	0.0307396
AMY2B	-0.8765	0.0152881
AMZ2	-0.3735	0.0135351
ANAPC1	-0.349	0.0139426
ANAPC10	-0.34	0.0232653
ANAPC11	0.5705	0.00491523
ANAPC15	-0.6	0.00190756
ANAPC2	0.3555	0.0272314
ANAPC4	-0.4255	0.00703047
ANAPC5	-0.928	0.000650501
ANG	1.0275	0.0363974
ANGEL1	-0.356	0.00721453
ANGEL2	-0.2725	0.0281043
ANGPTL4	2.7855	3.65e-05
ANK1	1.841	0.0175287
ANK3	-0.7495	0.00102055
ANKEF1	-0.814	0.000945873
ANKFY1	0.254	0.0148382
ANKH	-0.361	0.00722871
ANKIB1	0.2495	0.0154416
ANKLE2	0.632	0.00185209
ANKMY1	-0.424	0.01518
ANKMY2	-0.2985	0.0118348
ANKRA2	0.3485	0.00972838
ANKRD1	1.217	0.00287435
ANKRD11	0.1635	0.0410291
ANKRD12	-0.377	0.00924115
ANKRD13A	-0.236	0.0342768
ANKRD13B	0.386	0.00823609
ANKRD13C	-1.4395	0.000625406
ANKRD13D	0.8775	0.000525038
ANKRD16	-0.339	0.0245015
ANKRD18A	-0.561	0.00282892
ANKRD18B	-1.179	0.00182492
ANKRD18CP	-0.4995	0.00556175
ANKRD2	-1.7635	0.00116267
ANKRD20A9P	-1.121	0.0169081
ANKRD24	1.396	0.00879442
ANKRD26	-0.5625	0.00540435
ANKRD28	-0.242	0.0247197
ANKRD29	0.707	0.00617316
ANKRD30BL	1.83	0.0316309
ANKRD32	-0.533	0.00320168
ANKRD36	-0.474	0.0324555
ANKRD36B	-0.3215	0.0212073
ANKRD49	-0.6585	0.00184227
ANKRD52	-0.859	0.000997201
ANKRD54	0.179	0.0421248
ANKRD9	1.488	0.000267397
ANKS1A	-0.3	0.0128578
ANKS3	0.2355	0.0289117
ANKS6	-0.3975	0.0176122
ANO10	0.272	0.0125
ANO7P1	1.329	0.0258537
ANO8	1.3675	0.00146326
ANP32A	-0.6145	0.0193925
ANP32E	-0.4805	0.00340632
ANTXR1	-0.8545	0.000567506
ANTXR2	0.6505	0.00496545
ANXA1	-1.246	0.000453891
ANXA11	0.46	0.00497815
ANXA2R	0.8695	0.00637502
ANXA3	-0.764	0.00311992
ANXA4	0.233	0.0240804
ANXA5	0.4155	0.00519739
ANXA6	0.864	0.00302537
AOX1	-0.3015	0.0115271
AP000695.4	1.5015	0.000638587
AP000695.6	1.402	0.0277449
AP000705.6	-0.765	0.0290872
AP001058.3	-2.135	0.000517348
AP001065.15	-1.5235	0.00472713
AP001347.6	-0.4265	0.025249
AP001468.58	-0.85	0.036072
AP001469.7	-1.5075	0.0066016
AP001619.2	-1.489	0.0188621
AP001628.6	-1.738	0.0329283
AP001631.10	1.032	0.0241992
AP003068.12	-2.4695	0.0168028
AP003419.16	-1.1285	0.00225211
AP006621.9	-1.821	0.0214138
AP1AR	-0.4255	0.0049347
AP1M1	0.5735	0.00226885
AP1M2	-0.6085	0.00244696
AP1S1	0.252	0.0259405
AP1S2	0.243	0.0426927
AP1S3	-0.38	0.0170779
AP2A1	0.7705	0.00110649
AP2A2	0.4915	0.00276174
AP2B1	-0.858	0.00059786
AP2M1	0.366	0.0114008
AP2S1	0.505	0.00846705
AP3D1	0.17	0.0442652
AP3M2	-0.7905	0.000878877
AP3S1	-0.665	0.00697644
AP4E1	-0.5145	0.00474876
AP4M1	0.5235	0.00254726
AP5M1	-0.468	0.00406298
AP5S1	0.54	0.00543266
AP5Z1	1.3025	0.000399758
APAF1	0.635	0.0020791
APBA3	0.777	0.00169388
APBB1	0.557	0.00384533
APBB3	0.77	0.00162249
APC	-0.22	0.0326174
APC2	1.2915	0.00108996
APEX1	-1.771	8.72e-05
APEX2	-0.322	0.00882456
APH1A	-0.7025	0.00105955
APH1B	1.1965	0.00128451
API5	-0.415	0.00564917
APIP	-0.3895	0.00864176
APLF	-0.7965	0.00387996
APLN	3.9045	0.0124692
APLP1	0.967	0.000799304
APLP2	0.4095	0.00526078
APMAP	0.2735	0.0161838
APOBEC3B	0.609	0.0105416
APOBEC3B-AS1	-2.125	0.000520231
APOBEC3D	0.4465	0.0103645
APOBEC3G	0.6535	0.00354189
APOL1	1.442	0.00027749
APOL2	0.7875	0.000670743
APOL3	1.7965	0.0244653
APOL6	0.495	0.00526574
APOO	-0.5965	0.00213379
APPBP2	-0.8295	0.000936443
APPL2	0.317	0.0393454
APTR	-0.659	0.0379152
APTX	-0.308	0.031286
AQP11	1.0875	0.00278929
AQP3	-1.6355	0.0404753
AQR	-0.3565	0.00819015
ARAF	0.36	0.0103314
ARAP1	0.748	0.000882304
ARAP2	-0.1725	0.0420772
ARC	1.4265	0.00621489
ARCN1	-0.8465	0.000663342
ARF1	0.3615	0.00599251
ARF3	-0.5575	0.0105245
ARF4	0.412	0.00396649
ARF5	0.5515	0.0298049
ARFGAP1	0.5425	0.00299048
ARFGAP2	0.5745	0.00170064
ARFGAP3	0.9345	0.000589589
ARFGEF1	0.5055	0.00273123
ARFGEF2	0.291	0.0112548
ARFIP1	-0.241	0.0188313
ARFRP1	0.252	0.0166749
ARG2	-0.4695	0.00510717
ARHGAP1	0.9545	0.000548003
ARHGAP11A	-0.5185	0.00272208
ARHGAP11B	-0.229	0.0432872
ARHGAP12	-1.092	0.00140361
ARHGAP18	-0.2295	0.0283706
ARHGAP19	-0.6385	0.00113811
ARHGAP21	0.368	0.0191512
ARHGAP24	-0.8915	0.0439761
ARHGAP27	0.652	0.00526221
ARHGAP29	-0.5865	0.00164977
ARHGAP33	1.0295	0.00109645
ARHGAP35	-0.205	0.0373938
ARHGAP39	0.5155	0.00316547
ARHGAP44	-0.786	0.00208743
ARHGAP5	0.1515	0.0496741
ARHGDIA	0.793	0.00112744
ARHGDIB	0.9515	0.00507998
ARHGEF10L	1.491	0.00216933
ARHGEF11	0.217	0.0235604
ARHGEF12	-0.5445	0.00224496
ARHGEF16	0.409	0.00524097
ARHGEF17	0.6775	0.00161067
ARHGEF18	0.4565	0.0131669
ARHGEF19	0.6565	0.0164754
ARHGEF2	0.903	0.00166632
ARHGEF25	-0.687	0.0295156
ARHGEF26	-0.576	0.0082239
ARHGEF28	-0.448	0.00574558
ARHGEF37	0.718	0.0412285
ARHGEF39	0.7065	0.00608969
ARHGEF40	1.3105	0.000178855
ARHGEF6	-0.686	0.0449507
ARHGEF9	-0.413	0.00887274
ARID2	-0.2685	0.0127322
ARID3A	1.338	0.00148054
ARID3B	1.6205	0.00175928
ARID5A	0.7055	0.0134406
ARID5B	-0.2635	0.0322989
ARIH1	-0.5735	0.00297639
ARIH2	-0.207	0.0446663
ARL1	0.32	0.00745564
ARL10	-3.3685	0.0045439
ARL13B	-0.5075	0.00327681
ARL14EP	-0.466	0.00894766
ARL15	-2.0675	0.000794677
ARL16	-0.236	0.0443429
ARL2BP	0.428	0.014327
ARL4A	-0.1755	0.0360703
ARL4C	0.6825	0.00474872
ARL5A	-0.5865	0.014766
ARL5B	0.336	0.0256182
ARL6	-1.1525	0.00288141
ARL6IP1	0.2445	0.0254095
ARL6IP5	-0.1865	0.0332281
ARL8A	0.427	0.00584797
ARMC1	-0.2275	0.0465454
ARMC12	0.8795	0.00718719
ARMC2	-0.575	0.00795874
ARMC5	0.6085	0.0024253
ARMC8	0.2325	0.0246322
ARMC9	-0.5625	0.00499649
ARMCX3	0.7025	0.00084842
ARNTL2	-0.5495	0.00171323
ARPC1A	0.3955	0.00725642
ARPC1B	0.68	0.0117178
ARPC3P5	1.535	0.0352721
ARPC4	0.6665	0.0264777
ARPC5	0.179	0.0336084
ARPC5L	-0.196	0.0370518
ARPP19	-0.4195	0.016196
ARPP21	-1.2175	0.0113321
ARRB1	-0.444	0.0088258
ARRB2	-0.1955	0.0439669
ARRDC1	0.7935	0.000812726
ARRDC2	0.682	0.0015267
ARRDC3	1.4525	0.000161049
ARSA	0.9135	0.00219111
ARSD	0.9055	0.0027105
ARSE	0.4645	0.0203016
ARSG	-0.761	0.00961397
ARSJ	-0.518	0.00656132
ARSK	-0.5025	0.0230734
ARV1	-0.9575	0.00154216
ARVCF	0.833	0.0020884
ASAH1	-0.261	0.0128655
ASAP1	-0.2965	0.0131125
ASB1	0.8055	0.000668702
ASB16-AS1	0.6405	0.0213843
ASB6	0.4045	0.00428473
ASB7	-0.5825	0.00393389
ASCC1	-0.2905	0.0133539
ASCC2	-0.2475	0.0225962
ASCC3	-0.384	0.00857101
ASF1B	0.404	0.0102215
ASH1L	-0.1855	0.0446331
ASH1L-AS1	-0.66	0.0169221
ASIC3	1.0735	0.00660338
ASNA1	0.288	0.0318704
ASNSD1	-0.3795	0.0057618
ASPHD1	0.7535	0.0438274
ASPHD2	-1.1375	0.0355514
ASPM	-0.693	0.00153672
ASPSCR1	0.505	0.00640892
ASUN	-0.635	0.00220738
ASXL2	-0.8155	0.00112005
ATAD1	-0.374	0.00612652
ATAD3B	0.345	0.0287642
ATAD5	-0.4225	0.00543929
ATE1	-0.2495	0.0226508
ATF1	-1.052	0.000496409
ATF2	-0.159	0.0451095
ATF3	1.4545	0.000118532
ATF4	0.223	0.0237218
ATF4P4	3.105	0.00852533
ATF6B	0.5485	0.00352699
ATF7IP	-0.421	0.00414322
ATG101	0.386	0.0094812
ATG12	0.258	0.0366469
ATG13	0.1735	0.0357632
ATG14	0.363	0.00925998
ATG16L1	0.295	0.0108738
ATG16L2	1.0035	0.0017304
ATG2A	0.9445	0.00102334
ATG2B	-0.3445	0.00859978
ATG3	-0.318	0.0131139
ATG4B	0.239	0.0204225
ATG4C	-0.6525	0.00352497
ATG4D	0.4375	0.0289905
ATG9A	0.9155	0.00182439
ATHL1	0.7725	0.0013167
ATIC	-0.4545	0.00446153
ATL2	-0.42	0.00579545
ATL3	0.7365	0.00124413
ATMIN	-0.2475	0.0275873
ATN1	0.6055	0.00283295
ATP10D	0.529	0.00309648
ATP11A	0.299	0.0116696
ATP11B	-0.3025	0.0121818
ATP13A1	0.3795	0.0129354
ATP13A2	1.208	0.000601258
ATP13A3	0.2195	0.0214709
ATP1B1	-0.224	0.0355642
ATP2A1-AS1	-0.6655	0.00433359
ATP2A2	0.324	0.00753115
ATP2A3	0.5115	0.00633009
ATP2B4	0.397	0.014477
ATP5A1	-0.249	0.0394716
ATP5D	0.716	0.00247437
ATP5F1	-0.5925	0.00350297
ATP5G1	-0.2805	0.0177513
ATP5J	-0.191	0.0337827
ATP5L	-0.173	0.0412171
ATP5S	-0.4865	0.0394912
ATP6AP1	0.932	0.000391916
ATP6V0A1	0.452	0.0212168
ATP6V0A4	-0.567	0.00340745
ATP6V0B	0.893	0.00049194
ATP6V0D1	0.247	0.0155756
ATP6V0E1	0.4615	0.0036725
ATP6V0E2	0.2095	0.022097
ATP6V1A	-0.1885	0.0325577
ATP6V1B1-AS1	-1.3	0.0148687
ATP6V1B2	0.3415	0.0127672
ATP6V1C2	0.347	0.032
ATP6V1D	-1.541	0.000138833
ATP6V1E2	-0.8695	0.00504122
ATP6V1F	0.493	0.00885343
ATP6V1G1	0.4705	0.00430309
ATP7A	-0.9535	0.00189905
ATP8A1	-0.7545	0.00221547
ATP8B1	-0.258	0.0133384
ATP8B3	1.043	0.00164741
ATP8B4	1.5275	0.0259578
ATP9A	0.9475	0.000466485
ATP9B	0.4705	0.0160599
ATPAF1	-0.8425	0.00734314
ATPAF2	0.4355	0.024753
ATR	-0.4495	0.0047064
ATRAID	0.2405	0.0244404
ATRN	0.257	0.0139254
ATRNL1	-0.382	0.0173968
ATRX	-0.3545	0.00839416
ATXN1L	0.604	0.00176835
ATXN2	-0.1795	0.0386445
ATXN2L	0.1865	0.0377195
ATXN7L2	0.4445	0.00927883
ATXN7L3	0.546	0.00171149
AUH	-0.237	0.0328246
AUNIP	-0.4785	0.00595534
AUP1	0.232	0.0241411
AURKA	-0.783	0.00102648
AURKAIP1	0.249	0.0437513
AURKB	0.204	0.0248484
AVEN	0.319	0.0301968
AVL9	0.6305	0.00239728
AVPI1	-0.5355	0.0187405
AXIN1	0.347	0.0104364
AXL	-1.5165	0.000238546
B2M	0.2655	0.0170528
B3GALNT1	-0.739	0.00128344
B3GALNT2	-0.215	0.0332898
B3GALT4	2.08	0.00591355
B3GALT6	0.8255	0.00572101
B3GALTL	-0.6345	0.00187303
B3GAT2	-2.369	0.00313086
B3GAT3	0.77	0.0017247
B3GNT2	-0.4505	0.0214947
B3GNT5	-0.935	0.000626617
B4GALNT1	0.868	0.000503099
B4GALNT3	-1.242	0.0412461
B4GALT1-AS1	-1.051	0.0180346
B4GALT2	0.885	0.000830755
B4GALT6	-0.307	0.021813
B4GALT7	0.554	0.00351205
B4GAT1	0.228	0.041917
B9D1	0.3895	0.0163988
BAAT	-1.055	0.00896955
BACH1	0.6425	0.0022674
BAD	0.618	0.00350636
BAG2	-0.217	0.0312446
BAG3	0.2245	0.0324104
BAG4	-0.4115	0.00548328
BAG6	0.561	0.00454006
BAHD1	0.4795	0.00576039
BAI3	-0.674	0.0236224
BAIAP2-AS1	0.246	0.0243065
BAK1	-0.595	0.00335501
BAP1	0.4115	0.00762132
BARD1	0.254	0.0218162
BAX	0.465	0.0315834
BAZ1A	-0.2215	0.0238044
BBC3	1.674	0.000780882
BBS10	-0.1945	0.0292853
BBS5	-0.9585	0.0100557
BBX	-0.426	0.0165433
BCAP31	0.3345	0.0212584
BCAR1	1.102	0.000419711
BCAS1	-1.9755	0.032347
BCAS3	0.2985	0.0387221
BCAT2	0.671	0.00234084
BCCIP	-0.978	0.000773577
BCDIN3D-AS1	-1.433	0.030798
BCHE	-0.5575	0.00488734
BCKDHA	3.41	0.0428032
BCKDHB	-0.615	0.022182
BCKDK	0.795	0.00425753
BCL11A	-1.659	0.0251869
BCL2L1	0.411	0.00728043
BCL2L13	-0.4215	0.00390165
BCL2L2	0.1995	0.0261073
BCL3	1.4445	0.00286142
BCL7A	0.2415	0.0408034
BCL7B	0.4095	0.00681344
BCL7C	0.3465	0.0117408
BCL9	-0.661	0.00146111
BCL9L	0.291	0.0156407
BCLAF1	-0.515	0.00335821
BCO1	-0.7675	0.000795213
BCOR	0.253	0.0268165
BCORL1	0.405	0.00389875
BCR	0.332	0.0316324
BCRP3	1.375	0.00484672
BDH1	-0.736	0.00115179
BDNF	-0.592	0.0046006
BEAN1	0.7915	0.00103627
BEND3	-0.442	0.00474548
BEST1	-0.74	0.0293998
BEST3	0.648	0.0272132
BET1	0.163	0.0412759
BET1L	-0.3035	0.0468056
BEX2	1.469	0.0116478
BFSP1	0.355	0.0414429
BHLHA15	3.1955	0.00902216
BHLHE40	0.8035	0.000951757
BHLHE40-AS1	-0.7575	0.00789971
BHLHE41	0.8315	0.00165932
BICC1	0.371	0.00671742
BICD1	0.314	0.0163032
BICD2	0.545	0.00181037
BIK	2.6435	0.00203049
BIN3	-0.464	0.0278208
BIRC2	-0.3305	0.00685359
BIRC3	0.1635	0.0435127
BIRC6	0.181	0.0329783
BIRC7	2.865	0.00336451
BIVM	-0.506	0.0143596
BLCAP	0.7505	0.000836888
BLM	-0.37	0.00551504
BLOC1S3	0.7005	0.00536343
BLOC1S4	0.3165	0.00759846
BLVRB	0.693	0.00238696
BLZF2P	-1.055	0.0229689
BMF	1.9665	0.000107202
BMP1	1.2355	0.000384275
BMP2	1.096	0.0056309
BMP2K	0.3995	0.0183732
BMP3	0.285	0.0241447
BMP6	-0.3225	0.039022
BMP8B	-0.8095	0.0145873
BMPR1A	-0.3285	0.0069087
BMPR1B	-0.5535	0.00285418
BMS1	-0.245	0.0226008
BMS1P20	-0.465	0.0160071
BNC2	-0.618	0.0139419
BNIP3P4	-1.1995	0.0316162
BOK	0.487	0.00795939
BOLA3	-0.5155	0.00263452
BORA	-1.073	0.000305559
BPHL	0.424	0.0178503
BRAF	0.3375	0.00754299
BRAP	-0.2485	0.0336821
BRAT1	0.6615	0.00128019
BRCA1	-0.257	0.0135646
BRCA2	-0.488	0.00796809
BRCC3	-0.634	0.00855303
BRCC3P1	-0.495	0.0374777
BRD1	0.4435	0.00465129
BRD2	0.3815	0.00654836
BRD3	0.2515	0.0227205
BRD7	-0.412	0.00556505
BRD7P5	-1.1	0.0334701
BRF1	0.5565	0.0084308
BRF2	0.409	0.0123893
BRI3	0.7775	0.0013594
BRIP1	-0.167	0.0461596
BRIX1	-0.7155	0.00150564
BROX	-0.175	0.039438
BRPF3	0.703	0.0016996
BRSK1	0.9285	0.00187029
BRSK2	0.4545	0.0165046
BRWD1	-0.4515	0.00361315
BRWD3	0.184	0.0481593
BSDC1	0.6725	0.00147299
BSG	0.605	0.0014839
BSPRY	-1.845	0.0207688
BTBD1	-0.3625	0.00720231
BTBD10	0.297	0.0167154
BTBD19	1.011	0.00082007
BTBD3	-0.2515	0.013806
BTBD6	0.7585	0.00247607
BTBD7	0.423	0.0184558
BTBD9	0.4995	0.00306948
BTC	-0.324	0.0299653
BTF3	-1.349	0.000142924
BTF3L4	0.456	0.00331188
BTF3L4P2	0.603	0.00183289
BTF3L4P3	1.48	0.0301761
BTF3P12	-0.5325	0.0220488
BTF3P4	-1.3395	0.0150759
BTG1	0.8665	0.0012381
BTG2	0.871	0.00948233
BTG3	-0.393	0.00841181
BTN1A1	-0.4175	0.0440324
BTN2A1	0.4985	0.00332514
BTN2A2	0.4195	0.00691921
BTN2A3P	0.3895	0.0279777
BTN3A1	0.4295	0.00537669
BTN3A3	0.651	0.00811674
BUB1	-0.543	0.00221215
BUB1B	-0.8035	0.00266733
BUB3	-0.2205	0.0202609
BUD13	-0.277	0.0323336
BX255923.2	-0.499	0.00941094
BYSL	-0.368	0.00830136
BZW1	-0.3155	0.035145
BZW2	-0.6615	0.00152861
C10orf10	1.332	0.0428351
C10orf2	-0.4005	0.0101186
C10orf54	0.786	0.00220047
C10orf76	0.304	0.011026
C10orf90	1.3705	0.00658551
C11orf1	-0.563	0.0123818
C11orf24	0.2115	0.037263
C11orf30	-0.339	0.0153925
C11orf63	0.457	0.0282213
C11orf68	0.593	0.00625895
C11orf74	-0.6185	0.00233987
C11orf91	1.57	0.0038246
C11orf96	2.8055	0.011521
C12orf10	0.224	0.0235154
C12orf29	-0.5425	0.00333014
C12orf43	-0.4495	0.00303782
C12orf45	-0.5455	0.00363274
C12orf49	0.291	0.022783
C12orf5	-0.3555	0.0141315
C12orf57	0.9215	0.000573528
C12orf60	-1.3045	0.000296492
C12orf66	-1.3775	0.0104543
C12orf73	-0.158	0.048607
C12orf76	0.466	0.00485892
C14orf1	-0.5275	0.00252754
C14orf119	-0.2615	0.0227981
C14orf159	0.3645	0.010876
C14orf166	-0.3165	0.012448
C14orf28	0.671	0.00466976
C14orf39	-2.555	0.0132147
C14orf80	0.9915	0.00886799
C14orf93	-0.656	0.00137048
C15orf39	0.349	0.0417245
C15orf57	0.286	0.0114283
C16orf13	0.5995	0.00507103
C16orf45	0.531	0.0022699
C16orf52	-0.5865	0.0022772
C16orf58	0.8125	0.00203772
C16orf59	0.4845	0.00678907
C16orf74	1.1395	0.000367625
C16orf87	-0.3185	0.022758
C16orf93	0.6525	0.0210911
C17orf107	0.7575	0.0219841
C17orf59	0.6785	0.00119343
C17orf62	0.427	0.00541527
C17orf70	0.8825	0.000551069
C17orf80	-0.485	0.00641486
C17orf97	-0.439	0.0376769
C17orf99	1.085	0.0286583
C18orf21	-0.2535	0.0195829
C18orf25	-0.679	0.00104874
C18orf54	-0.222	0.0196874
C19orf24	0.8055	0.00209037
C19orf25	0.8875	0.000481104
C19orf26	1.373	0.000653494
C19orf43	0.261	0.0155634
C19orf47	0.6375	0.010963
C19orf48	0.328	0.0250825
C19orf54	0.717	0.00273616
C19orf60	1.044	0.00218789
C19orf66	0.421	0.00393766
C19orf68	0.694	0.0163188
C19orf70	0.372	0.00903035
C1orf106	-2.1735	0.036594
C1orf109	-0.4315	0.00403063
C1orf122	0.6755	0.00145193
C1orf132	1.051	0.0383723
C1orf159	0.6535	0.00258425
C1orf198	-1.6475	0.000110121
C1orf21	-0.3095	0.0423286
C1orf216	0.3715	0.00766551
C1orf233	1.973	0.00234435
C1orf27	-0.259	0.0279879
C1orf35	0.5365	0.00428865
C1orf50	0.214	0.027633
C1orf53	-0.652	0.0060595
C1orf86	0.641	0.00111195
C1QBP	-1.047	0.000982385
C1QL1	1.197	0.0113469
C1QTNF3	0.498	0.0322292
C1QTNF9B-AS1	-0.755	0.00854747
C1S	0.9665	0.00262071
C20orf194	1.2555	0.000370016
C20orf27	-1.3715	0.000271239
C21orf2	1.1235	0.000844983
C21orf33	0.292	0.0468105
C21orf58	0.497	0.00238022
C21orf91-OT1	-1.7875	0.00426948
C22orf15	-2.6305	0.00798165
C22orf23	-0.7485	0.0409137
C22orf46	0.9575	0.00143959
C2CD2	0.9025	0.00127026
C2CD2L	0.506	0.00287614
C2CD3	-0.1535	0.0496308
C2CD4C	1.005	0.0278809
C2CD5	-0.249	0.0262842
C2orf15	-0.246	0.0378148
C2orf42	0.316	0.0456867
C2orf43	-1.258	0.000202503
C2orf44	-0.4495	0.00604096
C2orf49	-0.339	0.0127551
C2orf50	2.574	0.0368021
C2orf69	0.517	0.00604605
C2orf88	-0.776	0.011404
C3	1.165	0.0117006
C3orf14	-0.475	0.00339176
C3orf17	-0.264	0.0178441
C3orf33	-0.4125	0.00604718
C3orf52	1.373	0.000332515
C3orf67	0.4295	0.0160064
C4orf27	-0.6975	0.00128504
C4orf3	-1.0445	0.000433415
C4orf32	-1.021	0.000638851
C4orf46	-0.555	0.00445518
C4orf47	-1.2325	0.0480726
C4orf48	1.042	0.00192315
C5orf15	-0.811	0.00109622
C5orf22	-0.506	0.00377939
C5orf30	-0.6615	0.00324754
C5orf34	-0.48	0.00533172
C5orf42	-0.622	0.00194176
C5orf45	-0.2195	0.0212935
C5orf63	-0.789	0.0287467
C5orf66	-2.088	0.000833131
C6orf1	0.7945	0.00126053
C6orf106	0.3085	0.0115922
C6orf120	0.552	0.00224655
C6orf132	0.316	0.0420587
C6orf211	-0.286	0.0174427
C6orf226	0.96	0.0316162
C6orf3	-1.0825	0.0357301
C6orf48	0.203	0.0297983
C6orf58	0.7665	0.0494271
C6orf62	0.3035	0.0339984
C6orf89	0.4165	0.00875541
C7orf26	-0.216	0.0495581
C7orf31	-0.928	0.00219795
C7orf43	1.5585	0.000528836
C7orf60	-0.838	0.00759567
C8G	2.464	0.0365556
C8orf33	-0.677	0.00145261
C8orf34	-3.3785	0.000307841
C8orf37	-0.537	0.00859084
C8orf46	0.462	0.0497681
C8orf58	0.5785	0.0208113
C8orf59	-0.855	0.0358745
C8orf82	1.3845	0.0021152
C9orf114	0.199	0.0350784
C9orf116	-0.468	0.0281148
C9orf142	0.7565	0.00093141
C9orf156	0.2335	0.0334517
C9orf16	0.3945	0.0055964
C9orf172	1.595	0.00393673
C9orf40	0.267	0.0171171
C9orf41-AS1	0.4975	0.00513751
C9orf43	-1.0205	0.00373185
C9orf69	-1.565	0.000169927
C9orf72	0.368	0.00780131
C9orf89	0.94	0.00057075
C9orf9	0.6265	0.0283692
C9orf91	-0.524	0.00351028
CA10	-0.701	0.0279372
CA11	-0.304	0.00845761
CA13	0.4025	0.00790774
CA15P1	0.92	0.0455528
CA2	-0.962	0.0142824
CA5B	-0.4395	0.00941866
CA5BP1	0.188	0.0467875
CAAP1	-1.201	0.000326743
CAB39	-0.1765	0.0393249
CAB39L	0.333	0.0385962
CABIN1	0.4305	0.00402831
CABYR	-1.4435	0.0013025
CACFD1	1.568	0.00697845
CACHD1	-0.8305	0.000704449
CACNA1D	1.48	0.0301761
CACNA2D3	1.27	0.026048
CACNB1	0.179	0.0341717
CACNB3	1.0045	0.000685224
CACNB4	-1.0415	0.000292209
CACTIN	0.2955	0.0103291
CACTIN-AS1	-2.0475	0.0285538
CACYBP	-0.217	0.0217298
CAD	0.2275	0.0205853
CADPS2	0.254	0.0242266
CAHM	1.0255	0.00265389
CALB2	1.32	0.0187461
CALCOCO1	0.4245	0.0219937
CALD1	-0.416	0.00525654
CALM3	0.754	0.000782648
CALML4	-0.9435	0.0035342
CALR	0.615	0.00291619
CALU	0.212	0.0245511
CAMK1D	0.4295	0.0114381
CAMK1G	2.345	0.00626661
CAMK2N2	1.1525	0.00113575
CAMK4	-0.314	0.0494103
CAMKK1	0.6575	0.00838362
CAMKMT	-0.5725	0.00792306
CAMSAP1	0.436	0.00420423
CAMSAP3	-0.702	0.019416
CAMTA1	0.4215	0.0170649
CAMTA2	0.8345	0.00082597
CAND1	-0.211	0.0263902
CANT1	0.321	0.00888737
CANX	0.392	0.0138289
CAPN1	0.7295	0.00114908
CAPN10	0.557	0.0122822
CAPN15	1.0315	0.000596892
CAPN2	-0.1795	0.0359641
CAPN5	0.3845	0.005396
CAPNS1	0.6845	0.00252735
CAPRIN2	0.614	0.00189965
CAPS	1.313	0.0053733
CAPS2	-0.558	0.0278061
CAPZA1	-0.3475	0.00777095
CAPZA2	-1.2815	0.000233223
CAPZB	0.298	0.00982291
CARD10	0.7925	0.000869825
CARD8	0.4995	0.00452878
CARD9	-0.5815	0.0282354
CARHSP1	0.5525	0.00543122
CARKD	0.297	0.0189774
CARS-AS1	-1.4535	0.00967218
CASC19	-0.918	0.021846
CASC2	-1.102	0.000464194
CASC5	-0.816	0.000589672
CASC8	-1.064	0.0198034
CASK	-0.32	0.00902925
CASP1	1.8965	0.0039772
CASP10	1.05	0.0338864
CASP4	0.262	0.0167965
CASP6	-0.3485	0.0215958
CASP7	0.9925	0.000465517
CASP8AP2	-0.4625	0.00372583
CASZ1	0.7845	0.00951597
CATSPER1	0.753	0.00398178
CBFA2T2	0.5565	0.00423049
CBFB	-1.0305	0.000719693
CBL	0.2575	0.0333554
CBLN2	0.5635	0.00813722
CBR1	0.5205	0.0469228
CBR4	-0.504	0.0114776
CBWD1	-0.57	0.00599088
CBX1	-0.3455	0.017487
CBX2	0.9085	0.00205528
CBX3	-0.709	0.00167565
CBX3P9	-0.77	0.00316135
CBX4	0.6195	0.0432196
CBX5	0.539	0.00305828
CBX6	-0.592	0.00657278
CBX7	1.473	0.000852122
CBX8	0.4795	0.019867
CC2D1A	0.833	0.00109452
CC2D1B	0.7045	0.0019804
CC2D2A	-0.4105	0.0363693
CCAR1	-0.4715	0.00451111
CCAT1	-0.5605	0.0092976
CCBL1	-0.4355	0.00512773
CCBL2	-0.5745	0.00340697
CCDC102A	0.6715	0.00378703
CCDC106	0.465	0.010195
CCDC107	0.7125	0.00490264
CCDC109B	-0.1625	0.0424003
CCDC112	-0.4855	0.01651
CCDC117	0.398	0.0132902
CCDC120	0.5825	0.00463716
CCDC121	-1.591	0.00427902
CCDC122	-1.1365	0.00183236
CCDC125	-0.3605	0.0444491
CCDC126	-1.22	0.00422867
CCDC130	0.6225	0.00149533
CCDC132	-0.202	0.0394121
CCDC134	0.319	0.0272303
CCDC136	0.2615	0.0373765
CCDC138	-0.563	0.00158249
CCDC14	-0.422	0.00496331
CCDC141	-0.8825	0.0312293
CCDC142	0.718	0.00355761
CCDC149	0.94	0.0167468
CCDC15	0.4185	0.00596984
CCDC150	-0.5515	0.00397377
CCDC150P1	1.1185	0.00247695
CCDC151	0.3935	0.0283643
CCDC159	0.571	0.0172329
CCDC162P	-1.79	0.0304577
CCDC168	-1.8915	0.00264336
CCDC17	0.8785	0.0319948
CCDC173	-1.045	0.0219498
CCDC18	-0.668	0.00187474
CCDC180	0.406	0.00751254
CCDC183-AS1	0.886	0.0048517
CCDC22	0.607	0.00272292
CCDC24	0.9555	0.0052988
CCDC26	-0.236	0.0342768
CCDC39	-1.01	0.004355
CCDC43	-0.3695	0.0245236
CCDC50	0.331	0.00871519
CCDC58P3	-1.6265	0.0216677
CCDC59	-0.465	0.00429216
CCDC61	0.345	0.00658782
CCDC66	-0.4655	0.0095568
CCDC69	-0.7735	0.0365802
CCDC71	0.342	0.0207011
CCDC73	-1.7875	0.00305406
CCDC74A	0.5425	0.00218435
CCDC74B	0.471	0.0462491
CCDC77	-0.5095	0.00358275
CCDC78	1.5325	0.0111821
CCDC80	0.5135	0.00457942
CCDC85A	-0.5185	0.0429664
CCDC85B	1.1145	0.00113458
CCDC85C	-0.705	0.00616365
CCDC86	-0.474	0.00253718
CCDC88A	-0.4795	0.00565998
CCDC9	0.7245	0.00352771
CCDC91	-0.2935	0.0128717
CCDC92	0.7045	0.0146358
CCDC93	0.545	0.0023276
CCDC94	-0.285	0.0148266
CCDC96	0.44	0.0169081
CCDC97	0.662	0.00414944
CCHCR1	0.4625	0.00774954
CCL2	1.865	0.00725929
CCL20	1.2695	0.000767617
CCM2	0.6245	0.00563737
CCNA1	-1.151	0.00994385
CCNB1	-0.6855	0.00139418
CCNB1IP1	-0.2525	0.023163
CCNB2	-0.595	0.00241042
CCNC	-0.409	0.00448198
CCND1	0.773	0.000780521
CCND3	0.9295	0.000409373
CCNE1	0.249	0.0346359
CCNE2	-0.4625	0.00358734
CCNF	0.2595	0.0179029
CCNG1	-0.2685	0.0195215
CCNG2	0.2505	0.0422474
CCNH	-0.4985	0.00243373
CCNI	0.2765	0.0444907
CCNJ	-0.8375	0.000624071
CCNJL	0.849	0.00327537
CCNL2	0.3675	0.021535
CCNO	0.776	0.00645524
CCNT2	0.2535	0.0222684
CCNT2-AS1	-1.4475	0.0194092
CCNY	0.2335	0.0198854
CCNYL1	-0.307	0.0234592
CCP110	-0.5195	0.0021999
CCPG1	0.7725	0.00646887
CCR10	1.2075	0.000414824
CCR6	-0.7255	0.00838582
CCRL2	2.315	0.00952958
CCS	0.5595	0.00261602
CCSAP	-1.198	0.000315345
CCSER1	-0.9925	0.00395985
CCT2	-0.2725	0.0358062
CCT3	-0.332	0.00823053
CCT4	-0.459	0.00556247
CCT5	-0.455	0.00455324
CCT6A	-0.496	0.00307217
CCT7	-0.292	0.0115711
CCT8	-0.461	0.0130706
CD151	0.8995	0.000479178
CD163L1	0.4705	0.0107136
CD164	0.405	0.00445851
CD226	-1.318	0.0178443
CD274	0.2625	0.0153937
CD276	1.0835	0.000675236
CD302	-0.922	0.0067409
CD3EAP	-0.4175	0.0383273
CD46	-0.2765	0.0132154
CD47	0.1955	0.0333649
CD63	0.6065	0.0013306
CD69	1.8615	0.000513322
CD7	2.525	0.033654
CD70	0.561	0.00372563
CD81	0.4945	0.00610237
CD82	1.1085	0.000297142
CD83	0.374	0.0203955
CD96	-2.0645	0.0370837
CD97	1.2155	0.000242102
CD99	0.461	0.011173
CD99L2	-0.283	0.0244904
CDAN1	0.3415	0.00741646
CDC123	-0.4565	0.00382624
CDC14A	-0.44	0.0141818
CDC25A	0.865	0.000624117
CDC25B	0.983	0.000719394
CDC25C	-0.707	0.00151052
CDC26	-0.55	0.0192827
CDC27	-0.2795	0.0169347
CDC34	0.745	0.00121639
CDC37	0.27	0.0241954
CDC37L1	0.282	0.0113188
CDC42BPB	0.5295	0.00188856
CDC42BPG	0.3155	0.0144527
CDC42EP1	0.3355	0.0136662
CDC42EP2	0.461	0.0217339
CDC42EP3	-0.4825	0.00319574
CDC42SE1	0.162	0.0465212
CDC42SE2	0.301	0.0380426
CDC5L	-0.2755	0.0156824
CDC7	-0.553	0.00182292
CDC73	-0.1675	0.0447251
CDCA2	-0.593	0.00497065
CDCA4	0.161	0.0469764
CDCA7	-0.893	0.000518303
CDCA7L	-0.508	0.00396923
CDH15	4.1225	0.000451899
CDH2	0.6305	0.00694378
CDH24	0.732	0.00189056
CDHR3	-1.0295	0.00034755
CDIPT	0.4345	0.0108925
CDK1	-0.2395	0.0174203
CDK10	0.1945	0.0402101
CDK12	-0.239	0.0160431
CDK13	-0.169	0.0460321
CDK14	-0.7935	0.00160544
CDK15	0.7005	0.000871285
CDK16	0.549	0.00738594
CDK17	0.477	0.00816069
CDK18	1.1815	0.0378882
CDK2	-1.1245	0.000955339
CDK20	0.5035	0.018216
CDK2AP2	0.7005	0.00264094
CDK5R2	1.7445	0.0297512
CDK5RAP1	-0.318	0.0146088
CDK7	-0.7505	0.00141335
CDKL1	-0.7395	0.00349825
CDKL5	0.263	0.0344817
CDKN1A	1.1185	0.000323931
CDKN1B	0.5465	0.00182344
CDKN1C	0.7205	0.0192758
CDKN2A	0.27	0.0351808
CDKN2AIP	-0.1695	0.0382927
CDKN2B	0.9075	0.00271617
CDKN2D	1.0015	0.000732593
CDKN3	-0.347	0.00932349
CDON	-1.3215	0.0229935
CDR2L	0.871	0.00121571
CDS1	-0.4425	0.00937381
CDS2	0.4305	0.00645416
CDT1	0.801	0.000651424
CDV3	-0.3745	0.00769793
CDYL2	1.155	0.0435872
CEACAM19	1.17	0.00180561
CEBPB	1.2005	0.000998125
CEBPD	1.2155	0.00328196
CEBPG	0.3445	0.00661428
CEBPZ	-0.583	0.00250456
CEBPZOS	-0.515	0.00211569
CELA3B	-1.705	0.0146073
CELSR1	0.416	0.00402395
CELSR2	-0.575	0.00324122
CELSR3	0.5615	0.00304991
CENPA	-0.287	0.0140924
CENPB	0.876	0.000564807
CENPBD1	0.19	0.0407554
CENPC	-0.646	0.00179191
CENPE	-2.2675	4.38e-05
CENPF	-0.665	0.00114258
CENPH	-1.0055	0.000459732
CENPI	-1.001	0.000686327
CENPJ	-0.509	0.00291066
CENPL	-0.268	0.0139875
CENPM	0.4125	0.00434353
CENPO	-0.6705	0.00192864
CENPP	-0.1985	0.0424206
CENPT	0.74	0.00129062
CENPV	-0.4075	0.00624918
CENPW	-0.3465	0.020474
CEP120	0.228	0.0437678
CEP128	-0.306	0.0107961
CEP131	0.4305	0.00461944
CEP152	-0.6305	0.00239728
CEP162	-0.4615	0.0105731
CEP170B	0.883	0.00195149
CEP250	0.4695	0.0074822
CEP290	-1.1655	0.000273812
CEP295	-0.281	0.0209522
CEP44	-0.901	0.00337065
CEP55	-0.4505	0.00870283
CEP57L1	-0.368	0.00759282
CEP70	-0.5585	0.0116605
CEP72	0.422	0.0130524
CEP76	-0.2495	0.0395687
CEP83	-0.5775	0.0030376
CEP85	0.2295	0.0226787
CEP85L	0.4095	0.0228525
CEP97	-0.448	0.00476303
CEPT1	-0.3605	0.0203555
CERCAM	0.376	0.0112626
CERK	1.131	0.000600618
CERS2	0.2865	0.0130375
CERS6	-0.475	0.00755428
CES2	0.565	0.00800456
CES4A	0.859	0.0160925
CETN2	-1.612	0.000121655
CETN3	-0.7895	0.000804332
CFAP36	-0.345	0.0124553
CFAP44	-0.7115	0.0195912
CFAP53	0.5465	0.0431516
CFAP61	-1.391	0.0200331
CFAP70	0.357	0.0475958
CFAP97	-0.473	0.00429484
CFD	0.933	0.0043059
CFH	-0.3195	0.0231401
CFHR1	-1.1815	0.0105433
CFL1	0.2055	0.0462193
CFL2	0.3605	0.0114184
CFP	0.397	0.0468331
CGN	-1.823	0.000753935
CHAC1	0.6445	0.00232665
CHAC2	-0.3695	0.0148692
CHADL	-2.64	0.0436735
CHAF1B	-0.4005	0.00687614
CHAMP1	-0.347	0.00950715
CHCHD1	-0.252	0.0139333
CHCHD10	0.437	0.00356937
CHCHD4	-0.6765	0.00302353
CHCHD5	0.69	0.0123699
CHCHD7	-0.8135	0.00110041
CHD1L	-0.4595	0.00441885
CHD3	0.2645	0.024766
CHD4	-0.5475	0.00200176
CHD6	-0.7125	0.00125564
CHD7	-0.4205	0.0162004
CHDH	-2.091	0.00157845
CHEK2	-0.4035	0.00971942
CHERP	-0.3985	0.0238979
CHFR	0.571	0.0267714
CHIC1	0.828	0.000865855
CHIC2	-0.522	0.0385203
CHKB-AS1	0.6615	0.00563023
CHM	-0.4365	0.0060544
CHML	-0.514	0.00257912
CHMP1A	0.5665	0.00407304
CHMP1B	-1.031	0.0117178
CHMP2A	0.281	0.0190226
CHMP2B	-0.1905	0.045995
CHMP4B	0.233	0.0168911
CHMP4C	-0.1795	0.0420468
CHMP6	0.799	0.000890087
CHN1	-0.3685	0.00996428
CHODL	-2.86	0.0195954
CHORDC1	-0.79	0.00174292
CHPF	0.747	0.000858231
CHPF2	0.6985	0.00136914
CHPT1	-0.5475	0.00489283
CHRNA5	-0.526	0.00299639
CHRNA7	-0.5075	0.0235919
CHST12	0.3925	0.00570797
CHST14	0.4425	0.00439913
CHST15	0.2225	0.0268368
CHST2	0.645	0.00552877
CHST3	0.5485	0.00350261
CHST7	-0.6195	0.009667
CHST9	-1.4235	0.000943825
CHSY1	-0.854	0.00127299
CHTF18	0.8035	0.000854707
CHTF8	-0.5475	0.0408398
CHTOP	0.1775	0.0469182
CHURC1	-0.541	0.00179329
CIB1	0.471	0.00518754
CIC	1.106	0.000403607
CICP18	2.88	0.048983
CIDECP	0.4625	0.0213355
CIITA	1.7	0.0406689
CINP	-0.2505	0.0183311
CIPC	-0.7175	0.00685117
CIRBP	0.4845	0.0306222
CIRBP-AS1	0.934	0.00168484
CIRH1A	-0.381	0.043073
CISH	0.4085	0.0284208
CITED2	0.538	0.00228272
CITED4	1.1055	0.000279502
CIZ1	0.713	0.00187605
CKAP2	-0.494	0.00248266
CKAP2L	-0.504	0.00439632
CKAP4	0.881	0.005528
CKAP5	-0.286	0.0351906
CKB	1.347	0.0010514
CKS1BP3	-0.508	0.03927
CLASP2	-0.8505	0.00062704
CLCN2	0.404	0.0210411
CLCN4	2.75	0.00116994
CLCN6	-0.399	0.00531668
CLCN7	0.8855	0.000952181
CLDN1	-0.745	0.00133831
CLDN15	0.296	0.0116532
CLDN16	-1.1145	0.000283414
CLDN2	1.4445	0.00523113
CLDN4	1.4105	0.028533
CLDN9	1.395	0.0278185
CLEC11A	1.485	0.0166343
CLEC2D	0.3845	0.0120516
CLHC1	-0.2655	0.0305784
CLIC1	0.569	0.00518889
CLIC3	2.239	0.0409898
CLIC4	-0.4555	0.00702895
CLIC4P2	-1.077	0.0327678
CLIP1	0.4585	0.00663209
CLIP2	0.5235	0.00216062
CLIP4	0.9075	0.000642129
CLK1	0.2455	0.0215954
CLK4	0.282	0.0445054
CLMN	0.3065	0.011957
CLN5	0.2975	0.0263476
CLN6	0.1715	0.0453331
CLN8	0.709	0.0044111
CLNS1A	-1.938	9.61e-05
CLOCK	0.5065	0.00400515
CLP1	-0.373	0.0265515
CLPP	0.521	0.00198931
CLPTM1	0.69	0.00505531
CLPX	-0.3335	0.0315573
CLSTN3	0.618	0.00139262
CLTA	0.325	0.0134301
CLTB	0.472	0.00303673
CLU	0.3545	0.00664907
CLUAP1	-0.8145	0.00572459
CLUH	0.3065	0.0111594
CLYBL	-0.59	0.0444646
CMAS	-0.2375	0.0193664
CMBL	-1.9145	0.000129782
CMC1	-0.49	0.0047115
CMC2	-0.3395	0.00818928
CMPK1	0.242	0.0180117
CMPK2	0.2615	0.0288222
CMSS1	-0.545	0.00206476
CMTM3	0.2615	0.0139934
CMTM4	-0.3865	0.00897283
CMTM7	-0.795	0.00132988
CMTM8	-0.4065	0.00812245
CMTR1	-0.2675	0.0314586
CNBD2	-2.351	0.00258673
CNBP	-0.4405	0.00408726
CNEP1R1	-0.365	0.00692484
CNGA4	1.225	0.043816
CNIH1	-0.514	0.00580984
CNIH3	0.782	0.000629346
CNIH4	0.1705	0.0410462
CNKSR3	0.384	0.0362278
CNN2	1.0925	0.00176323
CNN3	-0.3245	0.00939457
CNNM3	0.558	0.00206478
CNNM4	0.3745	0.00528051
CNOT10	-0.199	0.0362225
CNOT3	0.2795	0.0146158
CNOT7	-0.2785	0.0137322
CNP	0.255	0.0153016
CNPPD1	0.5415	0.00317611
CNPY3	0.6465	0.00405302
CNTD2	0.5825	0.0196866
CNTLN	-0.375	0.00526091
CNTN4	1.189	0.0205546
CNTNAP1	0.4625	0.00425639
CNTROB	0.481	0.00312386
COA1	-0.703	0.00153436
COA4	-0.674	0.00646708
COA5	-0.3595	0.00926287
COA6	-0.2265	0.0188896
COA7	-0.882	0.00133965
COBL	-1.049	0.00458533
COBLL1	-1.2475	0.000279045
COG1	0.3305	0.0096205
COG2	-0.479	0.0043538
COG4	0.3025	0.0234837
COG5	-0.343	0.0105044
COIL	0.199	0.0424406
COL12A1	-0.305	0.00837996
COL13A1	0.8145	0.00186211
COL16A1	1.464	0.000932511
COL17A1	1.143	0.00528593
COL18A1	0.897	0.000766879
COL24A1	-0.6755	0.00981261
COL26A1	-1.9525	0.0104694
COL28A1	-1.055	0.00570451
COL2A1	1.9	0.0365919
COL4A1	-0.418	0.0057266
COL4A2	0.5515	0.00232416
COL4A2-AS1	-2.9995	0.00855544
COL4A2-AS2	-2.1885	0.0175514
COL4A3BP	-0.187	0.0495507
COL4A4	-0.5885	0.00707916
COL4A5	-0.411	0.0132982
COL4A6	-1.5395	0.016097
COL5A2	0.8915	0.0229447
COL6A1	1.6515	0.00015527
COL6A2	1.2305	0.000422387
COL6A4P1	-0.89	0.0471489
COL7A1	1.7435	0.000560825
COL8A1	0.5085	0.00502808
COL9A2	2.1295	0.0299317
COLEC11	-1.151	0.00994385
COLGALT1	0.6895	0.00420415
COLQ	0.3565	0.00603705
COMMD10	-0.355	0.0100494
COMMD2	0.418	0.00610724
COMMD4	0.332	0.00836072
COMMD5	0.53	0.044701
COMMD7	0.3895	0.0170766
COMMD8	0.2875	0.0341165
COMT	0.3865	0.0257083
COMTD1	0.4455	0.0279202
COPA	0.193	0.0408276
COPB1	0.2335	0.0294657
COPE	0.841	0.0221492
COPG1	0.5975	0.00159006
COPG2	-0.7555	0.0282278
COPRS	-0.9975	0.000601671
COPS2	-0.242	0.048487
COPS3	-0.2745	0.0145961
COPS7A	-1.1995	0.000460578
COQ3	-0.8115	0.0028845
COQ4	0.433	0.00378699
COQ6	0.323	0.00883902
CORO1B	0.76	0.00238767
CORO2A	-0.5555	0.0208515
CORO2B	0.7515	0.0104016
CORO7	1.136	0.000424225
COX10	0.2595	0.023233
COX10-AS1	-0.855	0.0118852
COX11	-0.4425	0.00381547
COX15	-0.965	0.000593545
COX17	-0.9385	0.000472386
COX18	-0.7035	0.00288422
COX5A	-0.2375	0.0165997
COX5B	-0.1835	0.0363237
COX6B1	-0.286	0.027365
COX6C	-0.313	0.00878661
COX7B	-0.376	0.00761787
COX7C	-0.2995	0.0123703
CPA4	0.8275	0.00425259
CPEB2	0.2835	0.0139203
CPEB2-AS1	1.575	0.0236413
CPEB3	1.7465	0.000250477
CPED1	-0.941	0.0396771
CPHL1P	1.1255	0.0174422
CPM	-2.4225	0.00683676
CPNE1	-0.6945	0.00209177
CPNE2	0.342	0.0258774
CPNE3	-0.4815	0.00244318
CPNE5	2.1165	0.0244203
CPSF1	0.614	0.00166436
CPSF1P1	-0.9275	0.00741872
CPSF2	-0.921	0.000422088
CPSF3	-0.4335	0.00995102
CPSF3L	0.394	0.00534364
CPSF6	-0.5155	0.00324097
CPT1A	0.974	0.000623174
CPT2	0.1925	0.0286173
CPTP	0.9045	0.000554623
CRACR2A	-0.453	0.00354726
CRACR2B	1.148	0.00036966
CRADD	-0.4895	0.00448293
CRAT	0.924	0.000397975
CREB3	0.73	0.00223958
CREB3L2	0.4835	0.00422648
CREB3L4	0.761	0.00367911
CREB5	0.5395	0.00405414
CREBBP	0.269	0.0165174
CREBL2	-0.836	0.000727644
CREBRF	1.309	0.000411518
CREG1	-0.333	0.00663529
CREG2	-1.77	0.0319518
CRELD1	0.591	0.00590562
CRELD2	1.507	0.000180886
CRHR1-IT1	-0.65	0.00992127
CRIM1	0.2125	0.0474671
CRIP2	1.032	0.00435919
CRIPAK	0.412	0.0118639
CRLF3	-0.515	0.00271876
CRLS1	-0.2835	0.0160028
CRNKL1	-0.2025	0.0295165
CROCC	0.591	0.00942919
CROT	0.526	0.00208944
CRTAP	0.404	0.00798118
CRTC1	0.6945	0.0183373
CRTC2	0.5435	0.00577372
CRY2	1.192	0.0004898
CRYAA	1.1035	0.01274
CRYBG3	-0.2725	0.025878
CRYGS	-0.387	0.0164516
CRYL1	0.2745	0.0126752
CRYM-AS1	-2.0315	0.0152986
CRYZ	-0.236	0.0342768
CRYZL1	-0.3325	0.00932095
CSAG1	1.78	0.00380447
CSE1L	-0.3695	0.00942612
CSF1	1.802	0.000118888
CSF2	2.6705	0.000848596
CSF2RA	0.5835	0.0254535
CSGALNACT2	0.515	0.0029281
CSK	0.3285	0.00841078
CSNK1A1	0.2945	0.0269436
CSNK1D	0.572	0.00305111
CSNK1E	0.5105	0.0267511
CSNK1G1	-0.513	0.00271025
CSNK1G3	-0.473	0.00802649
CSNK2A1	-1.0985	0.000244134
CSNK2A3	-0.985	0.000899238
CSPG4	1.17	0.0198567
CSPP1	-0.2135	0.0335919
CSRNP1	0.821	0.000928293
CSRNP3	-0.991	0.000433735
CSRP1	0.2975	0.0254802
CSRP2	-0.199	0.0412849
CST1	1.1795	0.00566861
CST3	0.7475	0.000855644
CST4	1.3485	0.0323547
CSTF1	-0.323	0.00904869
CSTF2	-0.515	0.00391577
CSTF2T	-0.3615	0.0143863
CSTF3	-0.466	0.00586104
CTA-373H7.7	1.34	0.0389679
CTA-445C9.14	-0.907	0.0103718
CTAGE9	-0.7025	0.034577
CTB-102L5.8	-1.178	0.031161
CTB-12A17.3	2.0955	0.0268009
CTB-131B5.5	-1.8655	0.0434652
CTB-134F13.1	-1.6355	0.0288922
CTB-164N12.1	1	0.00718395
CTB-175E5.7	-1.0805	0.02727
CTB-180A7.6	1.594	0.0016945
CTB-31N19.3	0.5815	0.0345602
CTB-31O20.3	-2.5235	0.0361711
CTB-31O20.4	-1.0835	0.0486315
CTB-31O20.6	-0.7955	0.0193746
CTB-36O1.7	1.309	0.0128428
CTB-46B19.2	-1.09	0.0446156
CTB-50E14.5	0.613	0.0456253
CTB-50L17.5	-1.5845	0.0392945
CTB-59C6.3	-1.0055	0.0145659
CTB-92J24.2	-0.266	0.0264614
CTC-205M6.5	-1.045	0.000507479
CTC-250I14.1	0.79	0.0109409
CTC-250I14.6	-1.484	0.00684798
CTC-301O7.4	-0.717	0.0270449
CTC-325H20.2	-1.0435	0.0353806
CTC-329D1.2	-0.727	0.0256412
CTC-329H14.1	1.01	0.0104826
CTC-338M12.4	0.689	0.00215476
CTC-338M12.7	-1.5095	0.000317415
CTC-436P18.1	-0.9325	0.00275648
CTC-444N24.11	-0.721	0.00348748
CTC-444N24.9	0.79	0.0109409
CTC-453G23.5	-1.4545	0.00819195
CTC-459F4.1	-0.8045	0.0148278
CTC-498J12.3	1.5905	0.0432489
CTC-499B15.6	-0.6625	0.0136764
CTC-523E23.11	1.05	0.00658375
CTC-527H23.3	-2.7395	0.015619
CTC-548K16.5	-3.065	0.0128468
CTC-548K16.6	0.464	0.0339481
CTC-559E9.6	-0.358	0.0437895
CTC-786C10.1	0.985	0.000734492
CTD-2006C1.2	-0.6245	0.0292375
CTD-2006C1.6	-1.565	0.00220596
CTD-2012K14.2	-2.408	9.69e-05
CTD-2012K14.7	0.9475	0.0161807
CTD-2024P10.1	-1.101	0.0033354
CTD-2060C23.1	1.805	0.0018915
CTD-2066L21.3	1.4305	0.0427351
CTD-2102P23.1	-0.871	0.0263692
CTD-2116N17.1	-1.2175	0.00053264
CTD-2132N18.4	-0.835	0.00186996
CTD-2162K18.4	-2.0135	0.000725321
CTD-2184D3.1	1.414	0.0433695
CTD-2195B23.3	-3.331	0.0110779
CTD-2203K17.1	-1.11	0.00861384
CTD-2207P18.1	-3.084	0.00346472
CTD-2227C6.2	-1.485	0.0495588
CTD-2228K2.7	1.8625	0.00010473
CTD-2231E14.8	-2.1865	0.000655249
CTD-2265O21.7	-0.4875	0.0425368
CTD-2267D19.3	1.362	0.00644936
CTD-2269F5.1	-0.6655	0.0344493
CTD-2270L9.4	1.272	0.00270899
CTD-2270P14.1	0.3095	0.00982842
CTD-2286N8.2	-0.3335	0.0359363
CTD-2288O8.1	-1.125	0.0303728
CTD-2292M16.8	-0.4725	0.0057201
CTD-2292P10.4	-1.7975	0.00374208
CTD-2313J17.5	-2.0825	0.0306881
CTD-2319I12.2	-0.803	0.0262749
CTD-2319I12.4	-0.5675	0.0374157
CTD-2325A15.3	1.61	0.00306059
CTD-2328D6.1	-1.753	0.0457278
CTD-2330K9.3	-0.9	0.0472973
CTD-2331H12.5	-0.602	0.0124222
CTD-2334D19.1	-1.366	0.000178367
CTD-2349P21.9	-0.4825	0.0394394
CTD-2366F13.1	-0.6775	0.002297
CTD-2369P2.4	-4.153	9.71e-05
CTD-2369P2.5	-2.5735	0.022499
CTD-2369P2.8	1.4895	0.0329762
CTD-2377D24.6	0.2925	0.0168439
CTD-2501B8.5	1.525	0.00402579
CTD-2501E16.2	-0.885	0.0257592
CTD-2525I3.3	-4.1245	0.000183799
CTD-2528L19.3	-1.32	0.000182795
CTD-2541J13.1	-1.11	0.0452357
CTD-2555A7.3	-2.215	0.000767875
CTD-2555O16.2	-2.7035	0.0498844
CTD-2561J22.2	-1.0945	0.000455417
CTD-2568A17.1	-1.055	0.0229689
CTD-2571L23.8	2.465	0.00279941
CTD-2575K13.6	1.61	0.0241506
CTD-2589M5.5	1.445	0.00103049
CTD-2611O12.6	-1.6445	0.0191792
CTD-2616J11.9	-2.4255	0.000521587
CTD-2619J13.19	-0.8875	0.0149657
CTD-2619J13.3	0.674	0.0170638
CTD-2619J13.8	1.025	0.00819766
CTD-2623N2.3	-0.999	0.00144235
CTD-2651C21.3	1.65	0.00292872
CTD-2659N19.10	-4.3535	0.0134073
CTD-3023L14.2	1.525	0.00402579
CTD-3032J10.2	-2.26	0.00171669
CTD-3105H18.18	1.225	0.043816
CTD-3137H5.1	-1.406	0.0215636
CTD-3149D2.4	-1.7075	0.00496826
CTD-3195I5.4	-1.13	0.022322
CTD-3220F14.1	1.93	0.0174302
CTD-3252C9.4	0.7915	0.00733144
CTDSP1	0.7025	0.00115857
CTDSPL	-2.003	8.92e-05
CTH	-0.481	0.0252621
CTNNAL1	-0.5005	0.00379691
CTNNB1	-1.084	0.00104672
CTNNBL1	-0.26	0.0164991
CTNND1	-0.506	0.00211036
CTNS	0.706	0.00360125
CTPS1	-0.311	0.0144662
CTPS2	-0.618	0.00729846
CTRC	-1.226	0.00587704
CTRL	-1.8325	0.0383115
CTSA	0.77	0.000720035
CTSB	0.82	0.000789454
CTSC	-0.3815	0.00518123
CTSD	1.3785	0.00527504
CTSK	0.234	0.0312971
CTSL	0.5715	0.00162293
CTSO	0.4035	0.0273311
CTSV	-1.25	0.000603237
CTSZ	0.51	0.00732918
CTTN	0.246	0.043553
CTU1	1.0835	0.00430978
CTXN1	0.966	0.00256147
CUEDC1	0.2975	0.0129485
CUEDC2	-0.4305	0.00534299
CUL1	-1.117	0.000316696
CUL2	-0.2815	0.0118975
CUL5	-0.2675	0.0118996
CUL7	0.5715	0.00328006
CUL9	0.8175	0.00242292
CUTA	0.2235	0.0200545
CUTC	-0.562	0.00219586
CUX1	-0.3525	0.0175204
CUZD1	-0.6165	0.0196719
CWC22	-0.6085	0.0013866
CWC27	-0.593	0.00431006
CWF19L1	-0.343	0.00652923
CWF19L2	-0.5755	0.0119563
CX3CL1	1.675	0.000352865
CXCL1	0.616	0.00259876
CXCL2	1.333	0.000461562
CXCL3	1.7665	0.000265132
CXCL8	1.012	0.000490784
CXCR5	-1.956	0.0110562
CXorf40B	0.206	0.042665
CXorf56	-0.756	0.000725636
CXorf57	-1.1135	0.00132692
CXXC1	0.236	0.01953
CXXC5	0.517	0.00309117
CYB561	0.4355	0.00457562
CYB561A3	0.4005	0.00561722
CYB561D1	0.6525	0.00401563
CYB5A	-0.3195	0.0140634
CYB5B	-0.821	0.000795904
CYB5D1	-0.948	0.000694698
CYB5R1	0.705	0.00097194
CYB5R3	0.52	0.00232475
CYBA	1.1725	0.000268317
CYBRD1	1.01	0.000346257
CYC1	0.3325	0.00705807
CYCS	-0.6585	0.00109706
CYFIP2	-0.5765	0.00447758
CYHR1	0.658	0.00113544
CYP1B1	1.4735	0.000434363
CYP21A2	-2.445	0.0155785
CYP24A1	-0.743	0.00216586
CYP27C1	0.283	0.0306678
CYP2J2	-0.755	0.00319699
CYP2R1	-0.6935	0.0138392
CYP2S1	0.361	0.0244613
CYP2U1	-0.7335	0.00211026
CYP46A1	-1.414	0.00409902
CYP4F11	2.359	0.00680379
CYP4V2	-0.449	0.00694515
CYS1	0.917	0.0076035
CYSRT1	0.834	0.0203333
CYSTM1	0.304	0.0121491
CYTH2	0.851	0.021092
CYTH3	-0.191	0.0390058
CYTH4	1.9345	0.0226871
CYYR1	-1.163	0.00107048
DAAM1	0.3955	0.013946
DAAM2	-0.9585	0.0288142
DAB2	-0.851	0.00455791
DACH2	-2.219	0.00225937
DAD1	0.5465	0.00224609
DAG1	0.3105	0.042003
DAGLA	0.534	0.0388658
DAGLB	0.427	0.00734287
DAK	0.3495	0.0220634
DALRD3	0.776	0.00118131
DANCR	-0.9145	0.000468878
DAP	0.494	0.00484912
DAP3	-0.51	0.00422647
DAPK1	3.3	0.0439386
DAPK2	1.4035	0.00602091
DAPK3	0.7035	0.00104716
DARS	-0.711	0.00561558
DARS2	-0.2835	0.0171268
DAW1	-0.55	0.0268446
DAZAP2	-0.3805	0.00565274
DBF4	-0.9195	0.0009464
DBF4B	-0.4035	0.0113406
DBI	-0.5195	0.00381326
DBIL5P	-0.6475	0.0143518
DBN1	0.734	0.00112797
DBNDD1	0.3385	0.0119085
DBNL	0.426	0.00357576
DBR1	-0.279	0.0150245
DBT	-1.577	0.000408303
DCAF12	-0.374	0.0128644
DCAF13	-0.729	0.000938533
DCAF15	0.9145	0.00166427
DCAF16	-0.796	0.0166019
DCAF17	-0.45	0.00693612
DCAF4	-0.2295	0.0206862
DCAF4L1	-0.44	0.0253806
DCAKD	0.474	0.0270226
DCBLD1	0.45	0.00544382
DCBLD2	0.4105	0.0076774
DCDC2	-0.31	0.0109987
DCDC2B	-1.165	0.0285765
DCHS1	0.157	0.0477514
DCLK2	0.4895	0.0250248
DCLRE1A	-0.358	0.0226886
DCLRE1B	-0.434	0.00364806
DCLRE1C	-0.6655	0.00882014
DCP2	1.3245	0.000270236
DCPS	-0.374	0.00558113
DCT	-2.0425	0.0237065
DCTN1	0.4045	0.0120147
DCTN1-AS1	-1.805	0.0265966
DCTN2	0.438	0.00706535
DCTN3	0.253	0.0434626
DCTN4	0.4275	0.00594267
DCTN5	0.185	0.0357791
DCUN1D3	0.632	0.00405545
DCUN1D5	-0.3885	0.00826412
DCXR	0.335	0.0223224
DDA1	0.2505	0.0252577
DDAH1	0.2515	0.0174019
DDAH2	1.386	0.000211605
DDHD1	-0.327	0.0134525
DDHD2	-0.8795	0.00107049
DDI2	-0.7505	0.00106989
DDIAS	-0.7925	0.0014915
DDIT3	1.3855	0.000167027
DDIT4	1.403	0.000166395
DDIT4L	-1.793	0.036327
DDO	0.792	0.0109741
DDOST	0.531	0.00302454
DDR1	0.985	0.000350729
DDRGK1	0.405	0.00749594
DDTL	-0.6645	0.00787492
DDX1	-0.256	0.0138066
DDX10	-0.89	0.000582349
DDX18	-0.6825	0.000930257
DDX20	-0.205	0.0471947
DDX21	-0.383	0.00600168
DDX23	-0.458	0.00408961
DDX24	-0.2225	0.0272822
DDX28	0.4665	0.0077122
DDX39A	0.2095	0.0488627
DDX4	1.42	0.00730576
DDX41	0.356	0.00648208
DDX46	-0.2415	0.0174187
DDX55	-0.3485	0.00835967
DDX56	-0.1905	0.0341155
DDX58	-0.394	0.0173623
DDX6	-0.622	0.00259217
DDX60	0.483	0.00243586
DDX60L	0.6815	0.00385563
DEAF1	0.3075	0.0176048
DECR2	0.7065	0.00211953
DEDD	0.286	0.0396368
DEDD2	0.8355	0.00453172
DEF8	0.5525	0.00191106
DEGS1	0.192	0.0357186
DEK	-0.2075	0.0298405
DENND1C	2.494	0.020801
DENND2A	-0.762	0.00156811
DENND2C	0.5135	0.0444929
DENND4A	-0.1805	0.034994
DENND4B	0.502	0.00312778
DENND5A	0.512	0.00385099
DENND5B	0.178	0.0459221
DENND6A	0.3105	0.04369
DENND6B	1.422	0.000270864
DEPDC1	-0.42	0.00391022
DEPDC1-AS1	-2.4135	0.0352889
[truncated: 7,032 more rows]

## Sheet: Table S9
Table S9. Protein-protein interaction network among m5C regulators.
#node1	node2	node1_string_internal_id	node2_string_internal_id	node1_external_id	node2_external_id	neighborhood_on_chromosome	gene_fusion	phylogenetic_cooccurrence	homology	coexpression	experimentally_determined_interaction	database_annotated	automated_textmining	combined_score
TRDMT1	NSUN2	4444946	4435475	9606.ENSP00000367030	9606.ENSP00000264670	0	0	0	0	0.064	0	0	0.894	0.897
NOP2	NSUN2	4445688	4435475	9606.ENSP00000371858	9606.ENSP00000264670	0	0	0	0.56	0.824	0	0	0.888	0.892
NSUN3	NSUN5	4439247	4438476	9606.ENSP00000318986	9606.ENSP00000309126	0	0	0.241	0	0.133	0	0	0.813	0.866
NSUN7	NSUN3	4445597	4439247	9606.ENSP00000371201	9606.ENSP00000318986	0	0	0	0	0.133	0	0	0.807	0.825
NSUN7	NSUN6	4445597	4444867	9606.ENSP00000371201	9606.ENSP00000366519	0	0	0	0	0.16	0	0	0.796	0.821
NOP2	NSUN7	4445688	4445597	9606.ENSP00000371858	9606.ENSP00000371201	0	0	0	0	0.16	0	0	0.794	0.819
NSUN7	NSUN2	4445597	4435475	9606.ENSP00000371201	9606.ENSP00000264670	0	0	0	0	0.133	0	0	0.777	0.799
NSUN4	NSUN5	4449064	4438476	9606.ENSP00000419740	9606.ENSP00000309126	0	0	0	0	0.14	0	0	0.774	0.797
NSUN4	NSUN7	4449064	4445597	9606.ENSP00000419740	9606.ENSP00000371201	0	0	0	0	0.133	0	0	0.77	0.792
TRDMT1	NSUN5	4444946	4438476	9606.ENSP00000367030	9606.ENSP00000309126	0	0	0	0	0.063	0	0	0.705	0.712
NSUN7	TRDMT1	4445597	4444946	9606.ENSP00000371201	9606.ENSP00000367030	0	0	0	0	0.063	0	0	0.684	0.691
NSUN6	NSUN3	4444867	4439247	9606.ENSP00000366519	9606.ENSP00000318986	0	0	0.369	0.613	0.46	0	0	0.842	0.682
NSUN4	TRDMT1	4449064	4444946	9606.ENSP00000419740	9606.ENSP00000367030	0	0	0	0	0.064	0	0	0.66	0.668
TRDMT1	NSUN3	4444946	4439247	9606.ENSP00000367030	9606.ENSP00000318986	0	0	0	0	0.064	0	0	0.654	0.662
NOP2	NSUN3	4445688	4439247	9606.ENSP00000371858	9606.ENSP00000318986	0	0	0.289	0.621	0.46	0	0	0.771	0.653
NSUN6	NSUN2	4444867	4435475	9606.ENSP00000366519	9606.ENSP00000264670	0	0	0	0.585	0.46	0	0	0.842	0.647
NSUN4	NOP2	4449064	4445688	9606.ENSP00000419740	9606.ENSP00000371858	0	0	0.236	0.606	0.46	0	0	0.748	0.647
NSUN4	NSUN6	4449064	4444867	9606.ENSP00000419740	9606.ENSP00000366519	0	0	0	0.584	0.46	0	0	0.804	0.638
TRDMT1	NSUN6	4444946	4444867	9606.ENSP00000367030	9606.ENSP00000366519	0	0	0	0	0.063	0	0	0.605	0.614
NOP2	TRDMT1	4445688	4444946	9606.ENSP00000371858	9606.ENSP00000367030	0	0	0	0	0.063	0	0	0.596	0.605
NOP2	NSUN5	4445688	4438476	9606.ENSP00000371858	9606.ENSP00000309126	0	0	0.255	0.627	0.244	0	0	0.857	0.527
NSUN6	NSUN5	4444867	4438476	9606.ENSP00000366519	9606.ENSP00000309126	0	0	0.37	0.58	0.16	0	0	0.815	0.524
NSUN5	NSUN2	4438476	4435475	9606.ENSP00000309126	9606.ENSP00000264670	0	0	0	0.587	0.133	0	0	0.884	0.447
NOP2	NSUN6	4445688	4444867	9606.ENSP00000371858	9606.ENSP00000366519	0	0	0.309	0.621	0	0	0	0.813	0.404

## Sheet: Table S10
Table S10. Hazard ratio of NSUN2, NSUN5, ALYREF, and YBX1 across 33 cancer types.
NSUN2					NSUN5					ALYREF					YBX1
Cancer types	HR	HR.95L	HR.95H	Pvalue	Cancer types	HR	HR.95L	HR.95H	Pvalue	Cancer types	HR	HR.95L	HR.95H	Pvalue	Cancer types	HR	HR.95L	HR.95H	Pvalue
ACC	1.33059	0.669275	2.64535	0.415277	ACC	7.32172	2.39052	22.4251	0.000490328	ACC	2.30379	1.51042	3.51387	0.000106825	ACC	3.36404	2.04341	5.53818	1.85e-06
BLCA	0.844101	0.654795	1.08814	0.190852	BLCA	0.724569	0.567807	0.924611	0.00959465	BLCA	1.25202	0.97612	1.60591	0.076783	BLCA	1.15467	0.91423	1.45835	0.227344
BRCA	1.19353	0.885844	1.60808	0.2448	BRCA	0.893511	0.657657	1.21395	0.471477	BRCA	0.860499	0.694952	1.06548	0.168155	BRCA	0.925057	0.742602	1.15234	0.487075
CESC	1.08663	0.764219	1.54505	0.64364	CESC	0.951252	0.615014	1.47132	0.822297	CESC	0.672987	0.453638	0.998398	0.049076	CESC	1.35415	0.812654	2.25645	0.24455
CHOL	0.694087	0.196028	2.45759	0.571351	CHOL	0.644934	0.165007	2.52074	0.528279	CHOL	2.21277	0.764021	6.40866	0.143228	CHOL	0.80849	0.336294	1.94371	0.634787
COAD	1.25252	0.726906	2.1582	0.417341	COAD	1.43463	0.949069	2.16863	0.086897	COAD	0.847154	0.618754	1.15986	0.300766	COAD	0.754168	0.517601	1.09886	0.141807
DLBC	0.971052	0.277998	3.3919	0.963286	DLBC	0.328614	0.0771894	1.39899	0.132145	DLBC	0.26398	0.0680734	1.02368	0.0540895	DLBC	0.502321	0.0575921	4.38127	0.533242
ESCA	0.843588	0.530153	1.34233	0.47294	ESCA	1.01017	0.644522	1.58324	0.964813	ESCA	1.30656	0.827357	2.06331	0.251377	ESCA	1.24853	0.751209	2.07511	0.391812
GBM	1.33014	0.892041	1.9834	0.161657	GBM	2.26809	1.5579	3.30205	1.92538e-05	GBM	1.05638	0.723247	1.54296	0.776592	GBM	0.789929	0.550177	1.13416	0.201322
HNSC	1.14305	0.892103	1.46459	0.29043	HNSC	1.04432	0.818652	1.3322	0.726998	HNSC	1.02519	0.810066	1.29743	0.836007	HNSC	1.13248	0.860133	1.49106	0.375382
KICH	14.2217	1.66795	121.26	0.0151897	KICH	5.36742	0.786221	36.6427	0.0864277	KICH	5.70339	1.76206	18.4605	0.00366977	KICH	3.28078	1.29135	8.33507	0.012509
KIRC	1.80432	1.18134	2.75584	0.00631127	KIRC	2.27724	1.67329	3.09918	1.65882e-07	KIRC	1.42713	1.00661	2.02334	0.0458325	KIRC	1.33705	0.930218	1.92182	0.116605
KIRP	2.71916	1.32195	5.5931	0.0065583	KIRP	0.7758	0.445596	1.3507	0.369539	KIRP	2.23403	1.33291	3.74437	0.00228434	KIRP	4.15841	1.91251	9.04171	0.000322923
LAML	1.9055	0.949904	3.8224	0.0694835	LAML	1.27615	0.772365	2.10854	0.341207	LAML	1.16786	0.686947	1.98545	0.566569	LAML	1.15961	0.674909	1.9924	0.591808
LGG	1.66076	1.01964	2.70502	0.0415409	LGG	1.59798	1.20925	2.11167	0.000980853	LGG	1.47889	1.08883	2.00868	0.0122541	LGG	1.29203	0.999867	1.66956	0.0501187
LIHC	1.58697	1.12371	2.24123	0.00873685	LIHC	1.56863	1.19517	2.05878	0.00117423	LIHC	1.46888	1.2022	1.79472	0.000168928	LIHC	2.30028	1.75613	3.01306	1.46e-09
LUAD	1.18874	0.950846	1.48616	0.129126	LUAD	1.12646	0.871574	1.45588	0.362935	LUAD	1.31754	1.06659	1.62753	0.0105287	LUAD	1.29465	0.979585	1.71104	0.0695246
LUSC	0.973142	0.781389	1.21195	0.807892	LUSC	0.936395	0.74778	1.17258	0.566879	LUSC	0.919241	0.748977	1.12821	0.420406	LUSC	0.993404	0.787737	1.25277	0.955406
MESO	1.46245	0.733235	2.91688	0.280546	MESO	1.27649	0.746615	2.18242	0.372335	MESO	1.7343	1.09061	2.75791	0.0199941	MESO	2.05581	1.1927	3.54352	0.00947759
OV	0.869043	0.678511	1.11308	0.266324	OV	1.02198	0.766261	1.36304	0.882356	OV	0.800723	0.663998	0.965602	0.0199982	OV	0.819957	0.667712	1.00692	0.0581988
PAAD	1.28013	0.734311	2.23166	0.383805	PAAD	1.20726	0.859528	1.69567	0.277187	PAAD	0.883625	0.574694	1.35862	0.572973	PAAD	1.5586	1.09824	2.21195	0.0129705
PCPG	1.8467	0.17345	19.6617	0.611249	PCPG	0.974224	0.0884588	10.7294	0.982979	PCPG	4.12007	0.646548	26.2547	0.134022	PCPG	1.1832	0.394249	3.55096	0.764169
PRAD	6.35194	1.60398	25.1544	0.00846744	PRAD	1.45253	0.399865	5.27641	0.570569	PRAD	6.19643	1.08233	35.4751	0.0404782	PRAD	23.2249	3.88816	138.728	0.000562468
READ	0.574557	0.19641	1.68075	0.311605	READ	0.878763	0.358012	2.15698	0.777872	READ	0.658558	0.293573	1.47731	0.310911	READ	0.756834	0.334073	1.71459	0.504298
SARC	1.27789	0.839286	1.94569	0.252971	SARC	0.684137	0.479921	0.975251	0.0358608	SARC	1.20212	0.883836	1.63502	0.240765	SARC	1.53279	1.13062	2.078	0.00594733
SKCM	0.877624	0.663549	1.16076	0.360193	SKCM	1.14144	0.89214	1.4604	0.292715	SKCM	1.08905	0.874476	1.35627	0.446103	SKCM	1.20709	0.917659	1.5878	0.178428
STAD	0.825554	0.608788	1.1195	0.21736	STAD	0.89996	0.681385	1.18865	0.457762	STAD	0.782108	0.602935	1.01453	0.0641224	STAD	0.670038	0.471728	0.951715	0.0253278
TGCT	1.03563	0.0923261	11.6168	0.977355	TGCT	0.980485	0.321206	2.99294	0.972388	TGCT	1.40806	0.261603	7.57877	0.690264	TGCT	0.658991	0.119768	3.62592	0.631678
THCA	6.57447	0.900641	47.9921	0.0633421	THCA	0.745476	0.205176	2.70857	0.655432	THCA	0.740745	0.23459	2.33899	0.60897	THCA	2.01163	0.345816	11.7018	0.436565
THYM	2.29876	0.422159	12.5174	0.335731	THYM	0.523806	0.185872	1.47614	0.221231	THYM	0.457561	0.199108	1.0515	0.0655216	THYM	0.578152	0.212624	1.57207	0.283017
UCEC	1.83357	1.20949	2.77966	0.00429089	UCEC	1.70078	1.07762	2.68429	0.0225451	UCEC	1.32358	1.02529	1.70866	0.0314258	UCEC	1.59811	1.0977	2.32663	0.0144292
UCS	1.25958	0.639256	2.48188	0.504826	UCS	0.752543	0.359364	1.5759	0.45092	UCS	0.824724	0.48616	1.39906	0.474827	UCS	1.077	0.626815	1.85053	0.788227
UVM	2.6003	0.864482	7.82154	0.0889829	UVM	0.899097	0.188875	4.27995	0.893712	UVM	1.31728	0.43476	3.99126	0.626095	UVM	1.75525	0.653989	4.71092	0.264034

[truncated: 4 more sheets: Table S11, Table S12, Table S13, Table S14]
